# Supplementary material for: A developmental increase of inhibition promotes the emergence of hippocampal ripples
Source: Nat Commun. 2024 Jan 25;15:738. doi: 10.1038/s41467-024-44983-z (PMC10810866; doi:10.1038/s41467-024-44983-z)
Supplement: Supplementary file 4 — Source Data [file 41467_2024_44983_MOESM4_ESM.zip]

Archive with 3 entries (2 files):
- source_data/
- source_data/figure2b_external_input.csv.csv
- source_data/source_data.xlsx
