# Supplementary material for: A developmental increase of inhibition promotes the emergence of hippocampal ripples
Source: Nat Commun. 2024 Jan 25;15:738. doi: 10.1038/s41467-024-44983-z (PMC10810866; doi:10.1038/s41467-024-44983-z)
Supplement: Supplementary file 4 — Source Data [file 41467_2024_44983_MOESM4_ESM.zip › source_data/source_data.xlsx]

## Sheet: Figure 1a
Figure 1a	Schematic of the experimental paradigm, no source data.
	Number of investigated mice per age, data values are included in the figure.

## Sheet: Figure 1b
Figure 2b	Representative activity traces, raw data uploaded and linked under data availability in the manuscript
	Age	Mouse Id	Start time, ms	End time, ms
	P4	51221_1	907400	907700
	P8	2057_2	9500	9800
	P12	1792_1	302300	302600
		Mouse Id	corresponds to the filename in the data repository

## Sheet: Figure 1c
Figure 1c	Time in active periods (%) (time_in_active_periods_p)
	index	animal_id	age	time_in_active_periods_p
	1	1004_1	4	4.44325
	2	1005_1	4	3.69563
	3	1009_1	6	12.986
	4	1009_2	11	99.9771
	5	1009_3	12	99.9916
	6	1028_3	8	31.3744
	7	1041_1	4	3.0771
	8	1041_3	6	13.7022
	9	1556_1	6	4.22449
	10	1556_2	8	22.9428
	11	1556_5	11	89.6329
	12	1627_2	8	17.9626
	13	1627_3	9	44.4253
	14	1792_1	12	99.8389
	15	2064_1	7	27.2977
	16	2064_2	7	31.6008
	17	2064_3	7	46.4338
	18	2064_4	12	99.9862
	19	2064_5	12	99.6851
	20	2071_1	12	99.9999
	21	2114_1	12	94.9184
	22	2121_1	10	95.8532
	23	2168_1	11	99.1893
	24	2169_1	10	86.446
	25	22305_1	4	0.746161
	26	22305_2	7	13.5323
	27	22305_3	7	7.72712
	28	232_1	6	19.0284
	29	2638_1	8	18.9561
	30	2638_2	8	23.7811
	31	294_1	8	39.3589
	32	294_3	9	81.4282
	33	294_4	9	72.8492
	34	294_5	10	83.0368
	35	294_6	11	99.8691
	36	294_7	11	99.1013
	37	294_8	12	99.9999
	38	307_1	6	16.1739
	39	314_2	11	97.7444
	40	334	4	8.85343
	41	335	5	11.9109
	42	3650_1	11	99.9805
	43	366_2	6	12.4784
	44	366_3	8	45.468
	45	374_1	5	6.83429
	46	374_2	5	15.3552
	47	374_3	6	33.6257
	48	428_1	8	38.2061
	49	428_2	9	89.3173
	50	428_3	8	62.1925
	51	4375	9	43.7567
	52	449_1	12	99.9924
	53	45944_2	6	15.3428
	54	45944_3	6	25.4288
	55	45945_1	6	7.60233
	56	45945_2	6	19.2484
	57	45945_3	9	71.8312
	58	45948_1	4	1.08514
	59	45948_3	8	70.1963
	60	45948_4	9	85.9019
	61	45948_5	10	99.3299
	62	46195_3	8	85.3743
	63	46195_5	10	92.2073
	64	46195_7	11	99.9323
	65	46462_1	7	6.39332
	66	46703_1	5	3.57872
	67	46703_1_i	7	8.90456
	68	46703_2	5	2.33072
	69	46703_3	5	3.4812
	70	46703_5	6	8.95979
	71	47984_1	4	1.04701
	72	47984_10	10	97.4911
	73	47984_2	4	4.85528
	74	47984_3	6	7.19516
	75	47984_4	6	10.8637
	76	47984_5	6	7.12112
	77	47984_6	8	49.411
	78	47984_7	9	86.615
	79	47984_8	9	86.0701
	80	47984_9	10	98.5023
	81	48254_2	10	75.3349
	82	48254_3	10	73.3056
	83	48254_4	12	99.9018
	84	486_1	6	7.341
	85	486_2	7	13.3477
	86	48857	9	64.546
	87	48858	10	96.9763
	88	48859	10	89.1635
	89	48860	10	84.9793
	90	49404_1	8	28.3833
	91	49404_2	9	57.6008
	92	497_1	11	99.9877
	93	497_2	8	32.5004
	94	497_3	10	76.0233
	95	497_4	12	99.5739
	96	51178_1	5	2.07207
	97	51178_2	5	1.76489
	98	51178_3	8	31.2537
	99	51178_4	9	50.732
	100	51178_5	10	91.3073
	101	51221_1	4	1.06597
	102	51221_2	5	1.18744
	103	51320_1	8	43.3298
	104	51652_1	9	63.6978
	105	51652_2	12	99.8134
	106	52972_1	11	98.5803
	107	52972_2	11	92.6375
	108	5612_1	7	8.18307
	109	940_1	7	24.4306
	110	940_2	8	47.1269

## Sheet: Figure 1d
Figure 1d	Log10 of SUA firing rate (fr_hz_log10)
	index	animal_id	age	fr_hz_log10
	1	1792_1	12	0.000362137
	2	1792_1	12	-0.610888
	3	1792_1	12	0.0297187
	4	1792_1	12	-0.471668
	5	1792_1	12	-0.200153
	6	1792_1	12	0.0407986
	7	1792_1	12	-0.426697
	8	1792_1	12	-1.32416
	9	1792_1	12	0.178655
	10	1792_1	12	-0.216134
	11	1792_1	12	-1.57094
	12	1792_1	12	-0.763631
	13	1792_1	12	-1.02781
	14	1792_1	12	-0.219051
	15	1792_1	12	0.352397
	16	1792_1	12	0.233126
	17	1792_1	12	0.00571466
	18	1792_1	12	-0.43216
	19	1792_1	12	-0.321557
	20	1792_1	12	0.667334
	21	1792_1	12	-0.751497
	22	1792_1	12	-0.780357
	23	1792_1	12	0.761788
	24	1792_1	12	0.224202
	25	1792_1	12	-0.0666141
	26	2114_1	12	-0.255834
	27	2114_1	12	-0.883272
	28	2114_1	12	-0.382983
	29	2114_1	12	-1.82084
	30	2114_1	12	-1.24927
	31	2114_1	12	-0.324991
	32	2114_1	12	-0.674188
	33	2114_1	12	-0.759823
	34	2114_1	12	-0.0237262
	35	2114_1	12	0.165779
	36	2114_1	12	-0.558672
	37	2064_1	7	-1.55699
	38	2064_1	7	-1.52703
	39	2064_1	7	-1.93411
	40	2064_1	7	-1.47587
	41	2064_2	7	-0.903364
	42	2064_2	7	-1.13381
	43	2064_3	7	-1.61944
	44	2064_3	7	-1.44502
	45	2064_3	7	-1.91551
	46	2064_4	12	0.615607
	47	2064_4	12	-0.295026
	48	2064_4	12	-0.0990078
	49	2064_4	12	-0.405695
	50	2064_4	12	0.409689
	51	2064_4	12	0.159397
	52	2064_4	12	-0.394454
	53	2064_4	12	-0.199762
	54	2064_4	12	-0.529849
	55	2064_4	12	0.524463
	56	2064_4	12	0.405403
	57	2064_4	12	0.134882
	58	2064_4	12	0.28511
	59	2064_4	12	0.133182
	60	2064_4	12	0.310143
	61	2064_4	12	0.122259
	62	2064_4	12	0.16291
	63	2064_4	12	-0.225694
	64	2064_4	12	-0.237795
	65	2064_4	12	-0.23144
	66	2064_4	12	-0.545817
	67	2064_4	12	-0.753968
	68	2064_4	12	-0.734282
	69	2064_5	12	-1.21949
	70	2064_5	12	-0.420541
	71	2064_5	12	-0.906373
	72	2064_5	12	-0.940923
	73	2064_5	12	-1.28761
	74	2064_5	12	-0.66212
	75	2064_5	12	-1.10609
	76	2064_5	12	-0.0326767
	77	2064_5	12	-0.195808
	78	2064_5	12	-0.296716
	79	2064_5	12	0.0434949
	80	2064_5	12	0.0443542
	81	2064_5	12	-0.618308
	82	2064_5	12	-0.0524843
	83	2064_5	12	-0.501338
	84	2064_5	12	-1.46782
	85	2071_1	12	-0.278481
	86	2071_1	12	-0.25963
	87	2071_1	12	0.306385
	88	2071_1	12	0.302452
	89	2071_1	12	0.196494
	90	2071_1	12	0.0236513
	91	2071_1	12	-0.305815
	92	2071_1	12	-0.0385505
	93	2071_1	12	-0.8451
	94	2071_1	12	0.410624
	95	2071_1	12	0.429977
	96	2071_1	12	0.20771
	97	2071_1	12	0.0657804
	98	2071_1	12	-1.29777
	99	2071_1	12	-0.16829
	100	2071_1	12	0.276459
	101	22305_1	4	-2.73565
	102	22305_2	7	-1.37861
	103	22305_2	7	-2.37861
	104	51652_1	9	-0.800578
	105	51652_1	9	-1.98901
	106	51652_1	9	-0.783428
	107	51652_1	9	-0.794536
	108	51652_1	9	-0.381413
	109	51652_2	12	-0.198812
	110	51652_2	12	-1.09007
	111	51652_2	12	0.120944
	112	51652_2	12	-0.897021
	113	51652_2	12	-0.0943891
	114	51652_2	12	-0.469866
	115	51652_2	12	-0.842607
	116	51320_1	8	-1.84091
	117	1556_1	6	-2.54173
	118	1556_1	6	-2.28646
	119	1556_2	8	-1.76243
	120	1556_5	11	-0.463363
	121	1556_5	11	-1.14015
	122	1556_5	11	-1.54705
	123	1556_5	11	-1.94953
	124	1556_5	11	-2.06692
	125	1556_5	11	-1.58483
	126	1627_2	8	-2.47326
	127	51221_2	5	-0.853558
	128	51221_2	5	-2.55685
	129	51221_2	5	-2.65376
	130	46462_1	7	-2.06487
	131	46462_1	7	-0.987647
	132	2168_1	11	-0.121847
	133	2168_1	11	-1.30632
	134	2168_1	11	-0.0305255
	135	2168_1	11	0.216832
	136	2168_1	11	0.509665
	137	2168_1	11	0.410625
	138	2168_1	11	-0.346685
	139	2168_1	11	-0.236589
	140	2168_1	11	0.160102
	141	2168_1	11	-0.499831
	142	2168_1	11	-0.964559
	143	2168_1	11	-0.197469
	144	2169_1	10	-0.0458745
	145	2169_1	10	-2.02761
	146	2169_1	10	-2.05394
	147	2169_1	10	-1.17528
	148	2169_1	10	-1.1936
	149	2169_1	10	-1.92562
	150	2169_1	10	-0.6063
	151	2121_1	10	0.169203
	152	2121_1	10	-0.542329
	153	2121_1	10	-0.466207
	154	2121_1	10	-0.578618
	155	2121_1	10	-1.89069
	156	2121_1	10	-1.30884
	157	2121_1	10	-0.458355
	158	2121_1	10	-0.495393
	159	52972_1	11	-0.686181
	160	52972_1	11	-0.940055
	161	52972_1	11	-0.88504
	162	52972_1	11	-1.04012
	163	52972_1	11	-0.133962
	164	52972_1	11	0.316535
	165	52972_1	11	-0.731247
	166	52972_1	11	-0.887508
	167	52972_1	11	-0.113293
	168	52972_1	11	-0.759794
	169	52972_1	11	-0.409974
	170	52972_1	11	-0.403837
	171	52972_1	11	-0.161206
	172	52972_1	11	-0.123611
	173	52972_1	11	-0.152237
	174	52972_1	11	0.0531901
	175	52972_1	11	-0.573077
	176	52972_1	11	-0.811639
	177	52972_1	11	-0.450996
	178	52972_2	11	-0.481065
	179	52972_2	11	-0.439756
	180	52972_2	11	-1.22723
	181	52972_2	11	-1.27327
	182	52972_2	11	-0.76848
	183	52972_2	11	-1.13083
	184	52972_2	11	-0.985294
	185	52972_2	11	-1.2878
	186	52972_2	11	-1.4059
	187	52972_2	11	-0.853056
	188	52972_2	11	-1.35131
	189	52972_2	11	0.13394
	190	52972_2	11	-1.37593
	191	52972_2	11	-0.411754
	192	52972_2	11	-0.154303
	193	52972_2	11	-0.540773
	194	52972_2	11	-1.40979
	195	3650_1	11	-1.5021
	196	3650_1	11	-0.487519
	197	3650_1	11	-0.740748
	198	3650_1	11	-0.822629
	199	3650_1	11	-0.967724
	200	3650_1	11	-1.07879
	201	3650_1	11	-1.28025
	202	3650_1	11	0.0628436
	203	3650_1	11	-0.644573
	204	3650_1	11	-1.22094
	205	3650_1	11	-0.249584
	206	5612_1	7	-1.3211
	207	5612_1	7	-0.70059
	208	46703_1_i	7	-0.647621
	209	46703_1_i	7	-1.98006
	210	497_1	11	0.226456
	211	497_1	11	0.109956
	212	497_1	11	-1.20807
	213	497_1	11	-0.139901
	214	497_1	11	-0.129046
	215	497_1	11	-1.23498
	216	497_1	11	-1.233
	217	497_1	11	-1.11303
	218	497_1	11	0.575575
	219	497_1	11	-0.299655
	220	497_1	11	0.548326
	221	497_1	11	-0.79511
	222	497_1	11	-0.981035
	223	428_1	8	-0.318786
	224	428_1	8	-0.388847
	225	428_1	8	-1.46912
	226	428_1	8	-1.34418
	227	428_2	9	-0.485584
	228	428_2	9	-0.96418
	229	428_2	9	-0.714857
	230	428_2	9	-0.848196
	231	428_2	9	-1.17545
	232	428_2	9	-1.11186
	233	428_2	9	-1.22909
	234	428_2	9	-0.227053
	235	428_2	9	-0.452638
	236	428_2	9	-0.212289
	237	428_2	9	-1.04292
	238	428_2	9	-0.493008
	239	428_2	9	-0.606129
	240	428_3	8	-0.630457
	241	428_3	8	-0.314506
	242	428_3	8	-0.373814
	243	428_3	8	-0.635633
	244	428_3	8	-1.93355
	245	428_3	8	-0.516197
	246	428_3	8	-1.03697
	247	428_3	8	-0.645642
	248	428_3	8	-1.55248
	249	45948_1	4	-1.66021
	250	45948_1	4	-1.5162
	251	45948_1	4	-1.42954
	252	45948_1	4	-1.30188
	253	47984_1	4	-1.19897
	254	47984_1	4	-1.54988
	255	47984_1	4	-1.9464
	256	47984_1	4	-1.35152
	257	47984_1	4	-1.14627
	258	47984_1	4	-1.53307
	259	47984_1	4	-1.99137
	260	47984_2	4	-0.781757
	261	47984_2	4	-0.63941
	262	47984_2	4	-1.14817
	263	47984_2	4	-1.32045
	264	47984_2	4	-0.386555
	265	47984_2	4	-0.241809
	266	47984_2	4	-0.607395
	267	47984_2	4	-0.482141
	268	47984_2	4	-1.04799
	269	47984_2	4	-0.692346
	270	47984_2	4	-0.853197
	271	47984_3	6	-0.990028
	272	47984_3	6	-0.919848
	273	47984_3	6	-1.2564
	274	47984_3	6	-1.44883
	275	47984_3	6	-0.842947
	276	47984_3	6	-1.44121
	277	47984_3	6	-0.499313
	278	47984_3	6	-1.02915
	279	47984_3	6	-0.107985
	280	47984_3	6	-0.596116
	281	47984_3	6	-0.891251
	282	45948_3	8	-0.940098
	283	45948_3	8	-0.358075
	284	45948_3	8	-0.447857
	285	45948_3	8	-1.09271
	286	45948_3	8	-0.367514
	287	45948_3	8	-0.625641
	288	45948_3	8	0.0515703
	289	45948_3	8	-0.0475375
	290	45948_3	8	-0.0788205
	291	45948_3	8	-0.134727
	292	45948_3	8	-0.292123
	293	45948_3	8	-0.579375
	294	45948_3	8	-0.481551
	295	45948_4	9	0.0638002
	296	45948_4	9	-0.165367
	297	45948_4	9	-0.847853
	298	45948_4	9	-0.924332
	299	45948_4	9	0.196546
	300	45948_4	9	-0.905245
	301	45948_4	9	-0.830442
	302	45948_4	9	-0.633454
	303	45948_4	9	0.559813
	304	45948_4	9	0.151492
	305	45948_4	9	0.296132
	306	45948_4	9	-0.0492331
	307	45948_4	9	-0.0678361
	308	45948_4	9	-0.175586
	309	45948_4	9	-0.386117
	310	45948_4	9	-0.183108
	311	45948_4	9	-0.638044
	312	45948_4	9	-0.933914
	313	45948_4	9	-1.40594
	314	4375	9	-0.469122
	315	4375	9	-1.45677
	316	4375	9	-1.01744
	317	4375	9	-1.09021
	318	4375	9	-0.329621
	319	4375	9	-0.589682
	320	4375	9	-0.542319
	321	4375	9	-0.478013
	322	4375	9	-0.527743
	323	4375	9	-0.650492
	324	4375	9	-0.448949
	325	4375	9	-0.788473
	326	4375	9	-0.771848
	327	46195_3	8	0.236013
	328	46195_3	8	-0.440909
	329	46195_3	8	-0.497457
	330	46195_3	8	-1.03015
	331	46195_3	8	-0.793574
	332	46195_3	8	-1.14278
	333	46195_3	8	-0.227136
	334	46195_3	8	-0.836925
	335	46195_3	8	0.664119
	336	46195_3	8	0.202061
	337	46195_3	8	0.217468
	338	46195_3	8	0.0778533
	339	46195_3	8	0.0837976
	340	46195_3	8	-0.150121
	341	46195_3	8	-0.375272
	342	46195_3	8	-0.190429
	343	46195_5	10	-1.12213
	344	46195_5	10	-0.340562
	345	46195_5	10	-0.224426
	346	46195_5	10	-0.284343
	347	46195_5	10	-0.625386
	348	46195_5	10	-1.18882
	349	46195_5	10	-0.710465
	350	46195_5	10	-1.01334
	351	46195_5	10	-1.04934
	352	46195_5	10	-1.03355
	353	46195_5	10	0.193699
	354	46195_5	10	-0.64926
	355	46195_5	10	-0.417808
	356	46195_5	10	0.308525
	357	46195_5	10	0.201141
	358	46195_5	10	0.024786
	359	46195_5	10	0.0774052
	360	46195_5	10	-0.197402
	361	46195_5	10	-0.477458
	362	46195_5	10	-0.712929
	363	46195_7	11	-0.868323
	364	46195_7	11	-0.122834
	365	46195_7	11	-1.15712
	366	46195_7	11	-1.31301
	367	46195_7	11	-0.171664
	368	46195_7	11	-0.195472
	369	46195_7	11	-1.36262
	370	46195_7	11	-1.3544
	371	46195_7	11	0.17572
	372	46195_7	11	-0.460915
	373	46195_7	11	0.238887
	374	46195_7	11	0.250299
	375	46195_7	11	0.347546
	376	46195_7	11	0.338998
	377	46195_7	11	-0.0521497
	378	46195_7	11	-0.692823
	379	46195_7	11	-0.722829
	380	46195_7	11	0.00210442
	381	46195_7	11	-0.210409
	382	46195_7	11	0.277805
	383	46195_7	11	0.00186547
	384	46195_7	11	-0.75643
	385	45948_5	10	0.0251109
	386	45948_5	10	0.178881
	387	45948_5	10	-0.187565
	388	45948_5	10	-0.426898
	389	45948_5	10	-1.04883
	390	45948_5	10	-0.627236
	391	45948_5	10	-1.26712
	392	45948_5	10	0.341615
	393	45948_5	10	0.253141
	394	45948_5	10	0.194824
	395	45948_5	10	0.093262
	396	45948_5	10	-0.000342729
	397	45948_5	10	-0.518769
	398	45948_5	10	-0.486264
	399	45948_5	10	0.0563686
	400	45948_5	10	-0.636473
	401	47984_6	8	-0.644571
	402	47984_6	8	-0.640041
	403	47984_6	8	-0.763942
	404	47984_6	8	-1.32469
	405	47984_6	8	0.105987
	406	47984_6	8	-0.270088
	407	47984_6	8	-0.603178
	408	47984_6	8	-0.644221
	409	47984_6	8	-1.02703
	410	47984_6	8	-1.07429
	411	47984_6	8	-0.855468
	412	47984_6	8	-1.28467
	413	47984_7	9	-0.710337
	414	47984_7	9	-0.241341
	415	47984_7	9	-1.38387
	416	47984_7	9	-0.9652
	417	47984_7	9	-0.771792
	418	47984_7	9	-1.51334
	419	47984_7	9	-0.379071
	420	47984_7	9	-0.736487
	421	47984_7	9	-0.830796
	422	47984_7	9	-0.115292
	423	47984_7	9	-0.697035
	424	47984_7	9	-0.0161411
	425	47984_7	9	0.296768
	426	47984_7	9	0.121823
	427	47984_7	9	-0.120733
	428	47984_7	9	0.020584
	429	47984_7	9	-0.337938
	430	47984_7	9	-0.0188811
	431	47984_7	9	-0.697829
	432	47984_7	9	-0.682206
	433	47984_7	9	-0.463746
	434	47984_8	9	-1.30372
	435	47984_8	9	-0.657311
	436	47984_8	9	-0.661007
	437	47984_8	9	-1.10688
	438	47984_8	9	-0.907263
	439	47984_8	9	-1.05043
	440	47984_8	9	-0.9517
	441	47984_8	9	-0.808216
	442	47984_8	9	-0.601794
	443	47984_8	9	-0.852031
	444	47984_8	9	-0.944511
	445	47984_8	9	-1.34083
	446	47984_8	9	-1.11737
	447	47984_8	9	-0.581376
	448	47984_8	9	-1.7024
	449	47984_8	9	-0.847342
	450	47984_8	9	-1.29783
	451	47984_8	9	-0.825117
	452	47984_8	9	-0.876824
	453	47984_8	9	-1.56376
	454	47984_8	9	0.228675
	455	47984_8	9	0.179243
	456	47984_8	9	0.106151
	457	47984_8	9	0.0395122
	458	47984_8	9	0.00305436
	459	47984_8	9	-0.0326779
	460	47984_8	9	-0.415901
	461	47984_8	9	-0.552576
	462	47984_8	9	-0.298854
	463	47984_8	9	-0.532791
	464	47984_8	9	-0.787411
	465	47984_8	9	-0.468905
	466	47984_8	9	-0.840656
	467	47984_8	9	-0.771455
	468	47984_8	9	-0.770152
	469	47984_9	10	0.419734
	470	47984_9	10	-1.22647
	471	47984_9	10	-0.771277
	472	47984_9	10	-1.27297
	473	47984_9	10	0.419311
	474	47984_9	10	0.18093
	475	47984_9	10	-0.729331
	476	47984_9	10	-1.61125
	477	47984_9	10	-0.84073
	478	47984_9	10	-0.221293
	479	47984_9	10	0.541127
	480	47984_9	10	0.287972
	481	47984_9	10	0.179096
	482	47984_9	10	0.205483
	483	47984_9	10	0.222351
	484	47984_9	10	0.065373
	485	47984_9	10	-0.309898
	486	47984_9	10	-0.0818756
	487	47984_9	10	-0.222351
	488	47984_10	10	-1.3078
	489	47984_10	10	-0.904019
	490	47984_10	10	-0.955978
	491	47984_10	10	-1.04783
	492	47984_10	10	-1.06898
	493	47984_10	10	-0.197259
	494	47984_10	10	-0.866983
	495	47984_10	10	0.0377309
	496	47984_10	10	-0.15221
	497	47984_10	10	-0.0430153
	498	47984_10	10	-0.626829
	499	47984_10	10	-0.267148
	500	47984_10	10	-0.377036
	501	48857	9	-0.791301
	502	48857	9	-1.43305
	503	48857	9	-0.578265
	504	48857	9	-0.781457
	505	48857	9	-1.28337
	506	48857	9	-0.570496
	507	48857	9	-0.0175175
	508	48857	9	-0.63098
	509	48857	9	-0.561466
	510	48857	9	-0.503753
	511	48857	9	-0.291098
	512	48857	9	-1.1362
	513	48859	10	-0.290716
	514	48859	10	-1.56165
	515	48859	10	-1.5516
	516	48859	10	0.116675
	517	48859	10	-1.2709
	518	48859	10	-0.93132
	519	48859	10	-0.775942
	520	48859	10	-1.26573
	521	48859	10	-0.571147
	522	48859	10	-1.77345
	523	48859	10	-1.56165
	524	48859	10	-0.483313
	525	48859	10	-0.00344325
	526	48859	10	-0.285171
	527	48859	10	-0.274421
	528	48859	10	0.183812
	529	48859	10	-0.828501
	530	48859	10	-0.430843
	531	48859	10	-0.912118
	532	48858	10	-0.17299
	533	48858	10	-0.755639
	534	48858	10	-0.938367
	535	48858	10	-0.206454
	536	48858	10	-1.54517
	537	48858	10	-0.10697
	538	48858	10	-1.46085
	539	48858	10	-1.1195
	540	48858	10	-1.13222
	541	48858	10	-1.05628
	542	48858	10	-0.856343
	543	48858	10	-0.59761
	544	48858	10	0.0116594
	545	48858	10	0.227535
	546	48858	10	-0.148284
	547	48858	10	-0.00130964
	548	48858	10	-0.328558
	549	48858	10	0.298388
	550	48858	10	-0.0632267
	551	48858	10	0.171151
	552	48858	10	-0.68172
	553	48860	10	-0.594785
	554	48860	10	-0.522283
	555	48860	10	-0.0386225
	556	48860	10	0.245599
	557	48860	10	-0.961816
	558	48860	10	-0.33252
	559	48860	10	-1.37738
	560	48860	10	-1.20706
	561	48860	10	0.374112
	562	48860	10	0.172015
	563	48860	10	-0.759352
	564	48860	10	-0.158331
	565	48860	10	-0.1581
	566	48860	10	0.223533
	567	48860	10	0.144659
	568	48860	10	0.245553
	569	48860	10	-0.469767
	570	48860	10	-0.301236
	571	48860	10	-0.46319
	572	48860	10	-0.668197
	573	45944_2	6	-1.50586
	574	45944_2	6	-1.29918
	575	45944_2	6	-0.943462
	576	45944_2	6	-1.15168
	577	45944_2	6	-1.2897
	578	45944_2	6	-1.12522
	579	45944_2	6	-0.683754
	580	45944_2	6	-1.1632
	581	45944_2	6	-0.725573
	582	45944_2	6	-0.159947
	583	45944_2	6	-0.358632
	584	45944_2	6	-0.325168
	585	45944_2	6	-0.538678
	586	45944_2	6	-0.633721
	587	45944_2	6	-0.444827
	588	45944_2	6	-0.991022
	589	45944_3	6	-0.788151
	590	45944_3	6	-0.661162
	591	45944_3	6	-0.516377
	592	45944_3	6	-0.333188
	593	45944_3	6	-0.62615
	594	45944_3	6	-0.499383
	595	45944_3	6	-0.533524
	596	45944_3	6	-0.916002
	597	45944_3	6	-1.55674
	598	45945_1	6	-0.945601
	599	45945_1	6	-0.762891
	600	45945_1	6	-1.14341
	601	45945_1	6	-1.34679
	602	45945_1	6	-1.26099
	603	45945_1	6	-0.231708
	604	45945_1	6	-0.644277
	605	45945_1	6	-0.889378
	606	45945_1	6	-0.901967
	607	45945_2	6	-0.762213
	608	45945_2	6	-1.08969
	609	45945_2	6	-1.58369
	610	45945_2	6	-1.44899
	611	45945_2	6	-0.299689
	612	45945_2	6	-0.808072
	613	45945_3	9	-1.29339
	614	45945_3	9	-1.02334
	615	45945_3	9	-0.990011
	616	45945_3	9	-1.32437
	617	45945_3	9	-0.141905
	618	45945_3	9	-1.63393
	619	45945_3	9	-0.875165
	620	45945_3	9	-0.356815
	621	45945_3	9	-1.11209
	622	45945_3	9	-1.35409
	623	45945_3	9	-1.02165
	624	45945_3	9	0.150209
	625	45945_3	9	-0.196107
	626	45945_3	9	-0.125777
	627	45945_3	9	-0.561117
	628	45945_3	9	-0.50207
	629	45945_3	9	-0.578967
	630	45945_3	9	-0.663896
	631	46703_1	5	-1.39025
	632	46703_1	5	-1.15518
	633	46703_1	5	-1.6121
	634	46703_1	5	-1.78328
	635	46703_1	5	-0.711071
	636	46703_1	5	-1.31272
	637	46703_1	5	-1.24412
	638	46703_2	5	-1.0592
	639	46703_2	5	-1.87031
	640	46703_2	5	-0.937448
	641	46703_2	5	-1.27564
	642	46703_2	5	-1.80504
	643	46703_3	6	-1.68402
	644	46703_3	6	-1.41459
	645	46703_3	6	-0.893967
	646	46703_3	6	-0.242611
	647	46703_3	6	-0.466995
	648	46703_3	6	-1.83244
	649	49404_1	8	-1.27765
	650	49404_1	8	-1.75254
	651	49404_1	8	-0.901751
	652	49404_1	8	-0.854489
	653	49404_1	8	-1.26226
	654	49404_2	9	-0.9281
	655	49404_2	9	-1.24831
	656	49404_2	9	-1.30671
	657	49404_2	9	-1.22248
	658	49404_2	9	0.121022
	659	49404_2	9	-0.821644
	660	49404_2	9	-0.41048
	661	49404_2	9	-0.0310839
	662	49404_2	9	-1.07503
	663	49404_2	9	-0.308472
	664	307_1	6	-0.519655
	665	307_1	6	-1.37321
	666	307_1	6	-1.20102
	667	307_1	6	-1.41285
	668	307_1	6	-0.336609
	669	307_1	6	-0.525824
	670	307_1	6	-0.482684
	671	232_1	6	-1.14383
	672	232_1	6	-0.347589
	673	232_1	6	-1.6649
	674	232_1	6	-0.562712
	675	232_1	6	-0.520497
	676	232_1	6	-1.27426
	677	232_1	6	-1.18979
	678	232_1	6	-1.63574
	679	335	5	-1.09097
	680	335	5	-1.21267
	681	335	5	-1.2769
	682	940_1	7	-1.21528
	683	940_1	7	-0.722948
	684	940_2	8	-1.91694
	685	940_2	8	-1.48851
	686	940_2	8	-1.10403
	687	940_2	8	-1.93715
	688	940_2	8	-1.42052
	689	366_2	6	-0.518909
	690	366_2	6	-1.45738
	691	366_2	6	-1.11762
	692	366_2	6	-0.568292
	693	366_2	6	-1.33407
	694	366_2	6	-0.163379
	695	366_2	6	-0.170017
	696	366_2	6	-0.74627
	697	366_2	6	-0.678154
	698	366_3	8	-1.0643
	699	366_3	8	-1.38097
	700	366_3	8	-0.59186
	701	366_3	8	-1.3584
	702	366_3	8	-1.43321
	703	366_3	8	0.148631
	704	366_3	8	0.00140683
	705	366_3	8	-0.317012
	706	366_3	8	-0.437806
	707	366_3	8	-0.548888
	708	366_3	8	-0.144769
	709	366_3	8	-0.546762
	710	366_3	8	-0.843571
	711	366_3	8	-0.805013
	712	1005_1	4	-2.06631
	713	1005_1	4	-0.979947
	714	1005_1	4	-1.67714
	715	1005_1	4	-0.170056
	716	1005_1	4	-0.862187
	717	374_1	5	-1.45836
	718	374_1	5	-1.13013
	719	374_1	5	-0.462811
	720	374_2	5	-1.05147
	721	374_2	5	-1.09266
	722	374_2	5	-0.176068
	723	374_2	5	-0.52758
	724	374_2	5	-1.23878
	725	374_3	6	-0.546148
	726	374_3	6	-0.531809
	727	374_3	6	-0.811088
	728	374_3	6	-1.15815
	729	374_3	6	-1.04304
	730	374_3	6	-1.39125
	731	374_3	6	-1.0593
	732	374_3	6	-0.20716
	733	374_3	6	-0.66917
	734	374_3	6	-0.685214
	735	374_3	6	-0.591115
	736	374_3	6	-1.00828
	737	1009_2	11	-0.254579
	738	1009_2	11	-0.439199
	739	1009_2	11	-0.618031
	740	1009_2	11	-0.218893
	741	1009_2	11	-1.01993
	742	1009_2	11	-0.863514
	743	1009_2	11	-0.5261
	744	1009_2	11	-0.152952
	745	1009_2	11	0.105579
	746	1009_2	11	-0.188003
	747	1009_2	11	-0.299363
	748	1009_2	11	-0.673992
	749	1009_2	11	-1.02949
	750	1009_2	11	-0.178494
	751	1009_2	11	-0.929692
	752	1009_2	11	-0.182328
	753	1009_2	11	0.27052
	754	1009_2	11	0.347481
	755	1009_2	11	0.186552
	756	1009_2	11	-0.085033
	757	1009_2	11	0.0957593
	758	1009_2	11	0.427737
	759	1009_2	11	-0.0983145
	760	1009_2	11	-0.0401668
	761	1009_2	11	-0.657665
	762	1009_2	11	-0.279307
	763	1009_2	11	-0.48007
	764	1009_2	11	-0.405738
	765	1009_2	11	-0.517983
	766	1009_3	12	-1.03716
	767	1009_3	12	-0.055519
	768	1009_3	12	-0.72448
	769	1009_3	12	-0.980648
	770	1009_3	12	-0.681349
	771	1009_3	12	-0.930649
	772	1009_3	12	-0.40044
	773	1009_3	12	0.303648
	774	1009_3	12	-0.691293
	775	1009_3	12	-0.781015
	776	1009_3	12	-0.282139
	777	1009_3	12	-0.652274
	778	1009_3	12	-0.759029
	779	1009_3	12	-0.266732
	780	1009_3	12	-0.136703
	781	1009_3	12	-1.09459
	782	1009_3	12	0.742496
	783	1009_3	12	0.768403
	784	1009_3	12	0.676971
	785	1009_3	12	0.607512
	786	1009_3	12	0.385565
	787	1009_3	12	0.0840882
	788	1009_3	12	-0.153182
	789	1009_3	12	-0.0260214
	790	1009_3	12	-0.957106
	791	1009_3	12	0.0371824
	792	1009_3	12	-0.0823359
	793	1009_3	12	-0.0542889
	794	1009_3	12	-0.253361
	795	1009_3	12	-0.818209
	796	1028_1	12	-0.458478
	797	1028_1	12	-0.920712
	798	1028_1	12	-1.64422
	799	1028_1	12	-1.34068
	800	1028_1	12	-0.79482
	801	1028_1	12	-0.0155981
	802	1028_1	12	-0.472872
	803	1028_1	12	0.0925424
	804	1028_1	12	0.00583428
	805	1028_1	12	-0.236695
	806	1028_1	12	-0.550966
	807	1028_1	12	-0.556707
	808	1028_1	12	-0.247498
	809	1028_1	12	-0.944246
	810	1041_1	4	-1.07194
	811	1041_1	4	-1.94388
	812	1041_1	4	-1.14401
	813	1041_1	4	-1.58653
	814	1041_1	4	-1.8483
	815	1041_1	4	-1.39318
	816	1041_1	4	-1.2215
	817	1041_1	4	-1.15041
	818	1041_1	4	-0.849916
	819	1041_1	4	-1.34855
	820	1041_3	6	-0.887097
	821	1041_3	6	-1.32896
	822	1041_3	6	-0.228309
	823	1041_3	6	-0.7551
	824	1041_3	6	-1.13382
	825	1041_3	6	-1.2832
	826	1041_3	6	-0.0742539
	827	1041_3	6	-0.100159
	828	1041_3	6	-0.132367
	829	1041_3	6	-0.324414
	830	1041_3	6	-1.27192
	831	48254_2	10	-0.984166
	832	48254_2	10	-1.33548
	833	48254_2	10	-0.919708
	834	48254_2	10	-0.0659954
	835	48254_2	10	-0.521568
	836	48254_2	10	-0.0480541
	837	48254_2	10	0.034313
	838	48254_2	10	0.0129294
	839	48254_2	10	-0.111194
	840	48254_2	10	-0.430444
	841	48254_2	10	-0.381816
	842	48254_2	10	0.257646
	843	48254_3	10	-0.433529
	844	48254_3	10	-0.504747
	845	48254_3	10	-1.195
	846	48254_3	10	-0.586302
	847	48254_3	10	-1.12257
	848	48254_3	10	-1.51426
	849	48254_3	10	-0.836912
	850	48254_3	10	-0.460631
	851	48254_3	10	-1.09572
	852	48254_3	10	-1.54312
	853	48254_3	10	-1.00525
	854	48254_3	10	-1.47854
	855	48254_3	10	-0.00419248
	856	48254_3	10	-0.404391
	857	48254_3	10	-0.460906
	858	48254_3	10	-0.555899
	859	48254_3	10	0.0108789
	860	48254_3	10	-0.192483
	861	48254_3	10	-0.113844
	862	51178_1	5	-1.3409
	863	51178_1	5	-1.22289
	864	51178_1	5	-1.61185
	865	51178_1	5	-1.60506
	866	51178_1	5	-0.432804
	867	51178_1	5	-1.20111
	868	51178_1	5	-1.15099
	869	51178_1	5	-1.55729
	870	51178_3	8	-1.07586
	871	51178_3	8	-0.9261
	872	51178_3	8	-0.962851
	873	51178_3	8	-0.550838
	874	51178_3	8	-0.59517
	875	51178_3	8	-0.957699
	876	51178_3	8	-1.40037
	877	51178_4	9	-1.16576
	878	51178_4	9	-0.78219
	879	51178_4	9	-0.97207
	880	51178_4	9	-1.10608
	881	51178_4	9	-0.279396
	882	51178_4	9	-1.02471
	883	51178_4	9	0.0452536
	884	51178_4	9	-0.0352967
	885	51178_4	9	-0.647956
	886	51178_4	9	-0.393536
	887	51178_4	9	-0.771195
	888	51178_5	10	0.00284887
	889	51178_5	10	-0.191028
	890	51178_5	10	-0.770352
	891	51178_5	10	-0.182622
	892	51178_5	10	-1.22142
	893	51178_5	10	-1.08295
	894	51178_5	10	0.00454291
	895	51178_5	10	-1.21953
	896	51178_5	10	-0.199239
	897	51178_5	10	-0.179856
	898	51178_5	10	0.015231
	899	51178_5	10	-0.349023
	900	51178_5	10	-0.350041
	901	51178_5	10	-0.64929
	902	51178_5	10	-0.562972
	903	48254_4	12	-1.19373
	904	48254_4	12	-1.10112
	905	48254_4	12	-0.684098
	906	48254_4	12	-0.554814
	907	48254_4	12	-1.13549
	908	48254_4	12	-0.97266
	909	48254_4	12	-1.27252
	910	48254_4	12	0.25329
	911	48254_4	12	0.116931
	912	48254_4	12	-0.0968967
	913	48254_4	12	-0.257829
	914	48254_4	12	-0.130919
	915	48254_4	12	0.31069
	916	48254_4	12	0.795984
	917	48254_4	12	-0.522087
	918	449_1	12	-0.402101
	919	449_1	12	0.533974
	920	449_1	12	-0.241963
	921	449_1	12	-0.934359
	922	449_1	12	-0.231128
	923	449_1	12	-0.938456
	924	449_1	12	0.0842985
	925	449_1	12	-0.449158
	926	449_1	12	-0.171072
	927	449_1	12	-1.17283
	928	449_1	12	0.428608
	929	449_1	12	0.659104
	930	449_1	12	0.662522
	931	449_1	12	0.602395
	932	449_1	12	0.364525
	933	449_1	12	0.352948
	934	449_1	12	0.482844
	935	449_1	12	0.304464
	936	449_1	12	-0.0509509
	937	449_1	12	0.162061
	938	449_1	12	-0.47955
	939	449_1	12	-0.531956
	940	497_2	8	-0.651898
	941	497_2	8	-1.26939
	942	497_3	10	-0.0980391
	943	497_3	10	-0.644394
	944	497_3	10	-1.67343
	945	497_3	10	-0.363902
	946	497_3	10	-0.748764
	947	497_3	10	-1.52121
	948	497_3	10	0.0274694
	949	497_3	10	-0.137711
	950	497_3	10	-0.200796
	951	497_3	10	-0.163445
	952	497_3	10	-0.30614
	953	497_3	10	-1.05557
	954	497_3	10	-0.827563
	955	497_3	10	-1.22018
	956	497_4	12	-0.759365
	957	497_4	12	-1.27675
	958	497_4	12	-1.67252
	959	497_4	12	-1.34008
	960	497_4	12	0.138388
	961	497_4	12	0.255624
	962	497_4	12	-0.0153406
	963	497_4	12	-0.693651
	964	497_4	12	-0.648749
	965	497_4	12	-1.41424
	966	497_4	12	-0.770105
	967	497_4	12	-0.254422
	968	497_4	12	0.290681
	969	497_4	12	0.0749929
	970	497_4	12	0.0396073
	971	497_4	12	-0.171457
	972	497_4	12	-0.0568289
	973	497_4	12	-0.397493
	974	497_4	12	-0.949266
	975	486_1	6	-0.677956
	976	294_4	9	-1.83854
	977	294_4	9	-0.93344
	978	294_4	9	-1.18354
	979	294_4	9	-1.31566
	980	294_4	9	-1.41257
	981	294_4	9	-0.816582
	982	294_4	9	-0.686701
	983	294_4	9	-1.05771
	984	294_5	10	-0.358338
	985	294_5	10	-0.515363
	986	294_5	10	-0.940545
	987	294_5	10	-0.760971
	988	294_5	10	-1.011
	989	294_6	11	-1.25944
	990	294_6	11	-1.81729
	991	294_6	11	-0.972196
	992	294_6	11	0.0710127
	993	294_6	11	-1.10183
	994	294_6	11	-0.71096
	995	294_6	11	0.273749
	996	294_6	11	-0.286227
	997	294_6	11	-0.162527
	998	294_6	11	-0.405023
	999	294_6	11	-1.56047
	1000	294_6	11	-0.460466
	1001	294_6	11	-0.305626
	1002	294_6	11	-0.755987
	1003	294_6	11	-1.43359
	1004	294_6	11	-1.29582
	1005	294_6	11	-1.31743
	1006	294_6	11	-1.35441
	1007	294_7	11	-0.2557
	1008	294_7	11	-0.225119
	1009	294_7	11	-0.85468
	1010	294_7	11	-1.23092
	1011	294_7	11	-0.590463
	1012	294_7	11	-1.18919
	1013	294_7	11	-0.810922
	1014	294_7	11	-0.3292
	1015	294_7	11	-0.446728
	1016	294_7	11	-0.000685052
	1017	294_7	11	-0.99897
	1018	294_8	12	-0.942201
	1019	294_8	12	-0.0543388
	1020	294_8	12	-1.09
	1021	294_8	12	-1.07463
	1022	294_8	12	-0.517278
	1023	294_8	12	-1.0419
	1024	294_8	12	-0.855431
	1025	294_8	12	-1.00822
	1026	294_8	12	-0.563617
	1027	294_8	12	-0.658205
	1028	294_8	12	-1.26904
	1029	294_8	12	-0.764258
	1030	294_8	12	-1.10798
	1031	294_8	12	-0.556687
	1032	294_8	12	-1.03324
	1033	294_8	12	-0.638396
	1034	294_8	12	-0.762414
	1035	294_8	12	-0.782179
	1036	294_8	12	0.0507825
	1037	294_8	12	-0.188874
	1038	294_8	12	-0.185692
	1039	294_8	12	-1.22151
	1040	294_8	12	-1.11414
	1041	294_8	12	0.1276
	1042	294_8	12	-0.0340945
	1043	294_8	12	-0.41434
	1044	294_8	12	-1.09393
	1045	294_8	12	-0.767039
	1046	294_8	12	-0.603209
	1047	294_8	12	-0.6692
	1048	294_8	12	-0.870508
	1049	314_2	11	-0.031064
	1050	314_2	11	-1.0626
	1051	314_2	11	-0.651663
	1052	314_2	11	-0.734918
	1053	314_2	11	-1.27449
	1054	314_2	11	-0.752055
	1055	314_2	11	-0.969001
	1056	314_2	11	-0.333374
	1057	314_2	11	-1.15405

## Sheet: Figure 1e
Figure 1e	Log10 of aperiodic power, fr0-fr200 are frequencies (25-45Hz), values in the cells are log10 of PSD
				fr0	fr1	fr2	fr3	fr4	fr5	fr6	fr7	fr8	fr9	fr10	fr11	fr12	fr13	fr14	fr15	fr16	fr17	fr18	fr19	fr20	fr21	fr22	fr23	fr24	fr25	fr26	fr27	fr28	fr29	fr30	fr31	fr32	fr33	fr34	fr35	fr36	fr37	fr38	fr39	fr40	fr41	fr42	fr43	fr44	fr45
				25	25.1	25.2	25.3	25.4	25.5	25.6	25.7	25.8	25.9	26	26.1	26.2	26.3	26.4	26.5	26.6	26.7	26.8	26.9	27	27.1	27.2	27.3	27.4	27.5	27.6	27.7	27.8	27.9	28	28.1	28.2	28.3	28.4	28.5	28.6	28.7	28.8	28.9	29	29.1	29.2	29.3	29.4	29.5
	index	animal_id	age	fr0	fr1	fr2	fr3	fr4	fr5	fr6	fr7	fr8	fr9	fr10	fr11	fr12	fr13	fr14	fr15	fr16	fr17	fr18	fr19	fr20	fr21	fr22	fr23	fr24	fr25	fr26	fr27	fr28	fr29	fr30	fr31	fr32	fr33	fr34	fr35	fr36	fr37	fr38	fr39	fr40	fr41	fr42	fr43	fr44	fr45
	1	1004_1	4	0	-0.00139492	-0.0027843	-0.00416818	-0.00554659	-0.00691959	-0.00828722	-0.00964952	-0.0110065	-0.0123583	-0.0137048	-0.0150462	-0.0163824	-0.0177136	-0.0190397	-0.0203608	-0.0216769	-0.0229881	-0.0242944	-0.0255958	-0.0268924	-0.0281841	-0.0294712	-0.0307535	-0.0320311	-0.0333041	-0.0345724	-0.0358362	-0.0370954	-0.03835	-0.0396002	-0.040846	-0.0420873	-0.0433242	-0.0445567	-0.045785	-0.0470089	-0.0482285	-0.0494439	-0.0506551	-0.0518621	-0.053065	-0.0542637	-0.0554583	-0.0566489	-0.0578354
	2	1005_1	4	0	-0.00106936	-0.00213447	-0.00319536	-0.00425206	-0.00530462	-0.00635305	-0.0073974	-0.00843769	-0.00947395	-0.0105062	-0.0115345	-0.0125589	-0.0135794	-0.014596	-0.0156088	-0.0166177	-0.0176229	-0.0186243	-0.0196219	-0.0206159	-0.0216062	-0.0225928	-0.0235759	-0.0245553	-0.0255312	-0.0265035	-0.0274723	-0.0284376	-0.0293994	-0.0303579	-0.0313128	-0.0322644	-0.0332127	-0.0341576	-0.0350991	-0.0360374	-0.0369724	-0.0379041	-0.0388326	-0.0397579	-0.04068	-0.041599	-0.0425148	-0.0434275	-0.0443371
	3	1041_1	4	0	-0.00153501	-0.00306391	-0.00458676	-0.00610361	-0.00761449	-0.00911946	-0.0106186	-0.0121118	-0.0135993	-0.0150811	-0.0165572	-0.0180276	-0.0194925	-0.0209518	-0.0224055	-0.0238538	-0.0252966	-0.0267341	-0.0281662	-0.029593	-0.0310145	-0.0324308	-0.0338419	-0.0352478	-0.0366486	-0.0380443	-0.039435	-0.0408206	-0.0422013	-0.0435771	-0.0449479	-0.0463139	-0.047675	-0.0490313	-0.0503829	-0.0517297	-0.0530718	-0.0544093	-0.0557421	-0.0570703	-0.058394	-0.0597131	-0.0610277	-0.0623378	-0.0636435
	4	22305_1	4	0	-0.00129211	-0.00257909	-0.00386096	-0.00513778	-0.00640959	-0.00767641	-0.0089383	-0.0101953	-0.0114474	-0.0126947	-0.0139372	-0.015175	-0.016408	-0.0176364	-0.0188601	-0.0200792	-0.0212938	-0.0225037	-0.0237092	-0.0249103	-0.0261068	-0.027299	-0.0284868	-0.0296702	-0.0308494	-0.0320242	-0.0331949	-0.0343613	-0.0355235	-0.0366815	-0.0378354	-0.0389852	-0.040131	-0.0412727	-0.0424104	-0.0435441	-0.0446738	-0.0457997	-0.0469216	-0.0480396	-0.0491538	-0.0502642	-0.0513708	-0.0524736	-0.0535727
	5	334	4	0	-0.00173269	-0.00345848	-0.00517744	-0.00688963	-0.00859508	-0.0102939	-0.011986	-0.0136716	-0.0153507	-0.0170233	-0.0186894	-0.0203492	-0.0220027	-0.0236499	-0.0252909	-0.0269257	-0.0285543	-0.0301769	-0.0317934	-0.033404	-0.0350085	-0.0366072	-0.0382	-0.039787	-0.0413682	-0.0429436	-0.0445134	-0.0460775	-0.047636	-0.0491889	-0.0507362	-0.0522781	-0.0538145	-0.0553455	-0.0568712	-0.0583914	-0.0599064	-0.0614161	-0.0629206	-0.0644198	-0.0659139	-0.0674029	-0.0688868	-0.0703656	-0.0718394
	6	45948_1	4	0	-0.00124471	-0.00248446	-0.00371931	-0.00494928	-0.00617442	-0.00739477	-0.00861036	-0.00982123	-0.0110274	-0.0122289	-0.0134259	-0.0146182	-0.015806	-0.0169893	-0.0181681	-0.0193425	-0.0205125	-0.0216781	-0.0228394	-0.0239963	-0.025149	-0.0262974	-0.0274416	-0.0285817	-0.0297175	-0.0308493	-0.031977	-0.0331006	-0.0342201	-0.0353357	-0.0364473	-0.0375549	-0.0386586	-0.0397584	-0.0408544	-0.0419465	-0.0430348	-0.0441193	-0.0452001	-0.0462771	-0.0473504	-0.04842	-0.049486	-0.0505484	-0.0516071
	7	47984_1	4	0	-0.00142563	-0.00284559	-0.00425993	-0.00566869	-0.00707191	-0.00846964	-0.00986192	-0.0112488	-0.0126303	-0.0140065	-0.0153774	-0.0167431	-0.0181035	-0.0194588	-0.020809	-0.0221541	-0.0234941	-0.0248291	-0.0261592	-0.0274843	-0.0288045	-0.0301199	-0.0314304	-0.0327362	-0.0340371	-0.0353334	-0.036625	-0.0379119	-0.0391942	-0.0404719	-0.0417451	-0.0430137	-0.0442778	-0.0455375	-0.0467928	-0.0480436	-0.0492901	-0.0505323	-0.0517701	-0.0530037	-0.054233	-0.0554582	-0.0566791	-0.0578958	-0.0591085
	8	47984_2	4	0	-0.00113061	-0.00225673	-0.00337839	-0.00449563	-0.00560847	-0.00671696	-0.00782113	-0.00892101	-0.0100166	-0.011108	-0.0121952	-0.0132783	-0.0143572	-0.0154321	-0.0165028	-0.0175696	-0.0186323	-0.0196911	-0.0207459	-0.0217968	-0.0228438	-0.023887	-0.0249263	-0.0259619	-0.0269936	-0.0280216	-0.0290459	-0.0300665	-0.0310835	-0.0320968	-0.0331065	-0.0341126	-0.0351151	-0.0361141	-0.0371096	-0.0381017	-0.0390902	-0.0400753	-0.041057	-0.0420353	-0.0430102	-0.0439818	-0.0449501	-0.0459151	-0.0468768
	9	51221_1	4	0	-0.00162279	-0.00323913	-0.00484907	-0.00645266	-0.00804994	-0.00964098	-0.0112258	-0.0128045	-0.0143771	-0.0159436	-0.0175041	-0.0190586	-0.0206072	-0.0221499	-0.0236868	-0.0252179	-0.0267433	-0.028263	-0.029777	-0.0312853	-0.0327882	-0.0342854	-0.0357772	-0.0372635	-0.0387444	-0.04022	-0.0416902	-0.0431551	-0.0446147	-0.0460691	-0.0475183	-0.0489624	-0.0504014	-0.0518353	-0.0532641	-0.054688	-0.0561069	-0.0575208	-0.0589299	-0.060334	-0.0617334	-0.0631279	-0.0645177	-0.0659027	-0.0672831
	10	335	5	0	-0.0022682	-0.00452738	-0.00677761	-0.00901897	-0.0112515	-0.0134753	-0.0156905	-0.017897	-0.020095	-0.0222845	-0.0244657	-0.0266385	-0.028803	-0.0309593	-0.0331074	-0.0352475	-0.0373795	-0.0395035	-0.0416197	-0.043728	-0.0458285	-0.0479212	-0.0500063	-0.0520837	-0.0541536	-0.056216	-0.0582709	-0.0603184	-0.0623586	-0.0643914	-0.0664171	-0.0684355	-0.0704467	-0.0724509	-0.074448	-0.0764382	-0.0784214	-0.0803977	-0.0823671	-0.0843297	-0.0862856	-0.0882348	-0.0901773	-0.0921132	-0.0940425
	11	374_1	5	0	-0.00195887	-0.00390996	-0.00585332	-0.00778901	-0.0097171	-0.0116376	-0.0135507	-0.0154563	-0.0173546	-0.0192455	-0.0211292	-0.0230057	-0.024875	-0.0267372	-0.0285924	-0.0304406	-0.0322819	-0.0341163	-0.0359438	-0.0377646	-0.0395786	-0.041386	-0.0431867	-0.0449808	-0.0467685	-0.0485496	-0.0503242	-0.0520925	-0.0538545	-0.0556101	-0.0573595	-0.0591026	-0.0608396	-0.0625704	-0.0642952	-0.066014	-0.0677267	-0.0694335	-0.0711343	-0.0728293	-0.0745185	-0.0762018	-0.0778794	-0.0795513	-0.0812175
	12	374_2	5	0	-0.00228634	-0.00456359	-0.00683182	-0.0090911	-0.0113415	-0.0135831	-0.015816	-0.0180402	-0.0202557	-0.0224628	-0.0246614	-0.0268515	-0.0290333	-0.0312069	-0.0333722	-0.0355294	-0.0376784	-0.0398195	-0.0419526	-0.0440777	-0.046195	-0.0483045	-0.0504063	-0.0525003	-0.0545868	-0.0566656	-0.058737	-0.0608009	-0.0628573	-0.0649065	-0.0669483	-0.0689828	-0.0710102	-0.0730304	-0.0750435	-0.0770495	-0.0790486	-0.0810407	-0.0830259	-0.0850042	-0.0869757	-0.0889405	-0.0908986	-0.0928499	-0.0947947
	13	46703_1	5	0	-0.00344889	-0.00688406	-0.0103056	-0.0137137	-0.0171084	-0.0204898	-0.023858	-0.0272131	-0.0305553	-0.0338845	-0.037201	-0.0405048	-0.043796	-0.0470748	-0.0503411	-0.0535951	-0.056837	-0.0600667	-0.0632843	-0.0664901	-0.069684	-0.0728661	-0.0760365	-0.0791954	-0.0823427	-0.0854786	-0.0886032	-0.0917165	-0.0948187	-0.0979097	-0.10099	-0.104059	-0.107117	-0.110164	-0.113201	-0.116227	-0.119243	-0.122248	-0.125242	-0.128227	-0.131201	-0.134164	-0.137118	-0.140062	-0.142995
	14	46703_2	5	0	-0.00161369	-0.00322097	-0.00482188	-0.00641648	-0.00800481	-0.00958692	-0.0111629	-0.0127327	-0.0142964	-0.0158542	-0.0174059	-0.0189517	-0.0204917	-0.0220257	-0.023554	-0.0250765	-0.0265933	-0.0281045	-0.02961	-0.0311099	-0.0326043	-0.0340932	-0.0355766	-0.0370546	-0.0385272	-0.0399945	-0.0414564	-0.0429131	-0.0443645	-0.0458108	-0.0472519	-0.0486879	-0.0501188	-0.0515447	-0.0529655	-0.0543814	-0.0557923	-0.0571983	-0.0585994	-0.0599958	-0.0613872	-0.062774	-0.064156	-0.0655332	-0.0669058
	15	46703_3	5	0	-0.00225505	-0.00450113	-0.00673832	-0.00896668	-0.0111863	-0.0133972	-0.0155995	-0.0177933	-0.0199785	-0.0221554	-0.0243238	-0.026484	-0.028636	-0.0307798	-0.0329155	-0.0350431	-0.0371628	-0.0392745	-0.0413784	-0.0434745	-0.0455628	-0.0476434	-0.0497164	-0.0517818	-0.0538397	-0.0558901	-0.0579331	-0.0599687	-0.0619971	-0.0640181	-0.066032	-0.0680387	-0.0700383	-0.0720309	-0.0740164	-0.075995	-0.0779667	-0.0799316	-0.0818896	-0.0838408	-0.0857854	-0.0877233	-0.0896545	-0.0915792	-0.0934973
	16	51178_1	5	0	-0.00157305	-0.00313985	-0.00470045	-0.00625488	-0.00780321	-0.00934548	-0.0108817	-0.012412	-0.0139364	-0.0154549	-0.0169676	-0.0184744	-0.0199756	-0.021471	-0.0229608	-0.024445	-0.0259236	-0.0273967	-0.0288643	-0.0303264	-0.0317832	-0.0332346	-0.0346806	-0.0361214	-0.0375569	-0.0389872	-0.0404124	-0.0418324	-0.0432473	-0.0446571	-0.0460619	-0.0474617	-0.0488566	-0.0502465	-0.0516316	-0.0530118	-0.0543872	-0.0557578	-0.0571237	-0.0584848	-0.0598413	-0.0611931	-0.0625402	-0.0638828	-0.0652209
	17	51178_2	5	0	-0.00166402	-0.00332143	-0.00497227	-0.0066166	-0.00825447	-0.00988593	-0.011511	-0.0131298	-0.0147423	-0.0163487	-0.0179488	-0.0195428	-0.0211308	-0.0227127	-0.0242887	-0.0258587	-0.0274228	-0.0289811	-0.0305335	-0.0320802	-0.0336212	-0.0351565	-0.0366862	-0.0382103	-0.0397288	-0.0412419	-0.0427494	-0.0442515	-0.0457483	-0.0472396	-0.0487257	-0.0502064	-0.051682	-0.0531523	-0.0546175	-0.0560775	-0.0575324	-0.0589823	-0.0604271	-0.061867	-0.0633019	-0.0647319	-0.066157	-0.0675772	-0.0689926
	18	51221_2	5	0	-0.00194815	-0.00388855	-0.00582127	-0.00774637	-0.0096639	-0.0115739	-0.0134765	-0.0153717	-0.0172596	-0.0191401	-0.0210135	-0.0228797	-0.0247388	-0.0265908	-0.0284359	-0.030274	-0.0321051	-0.0339295	-0.035747	-0.0375578	-0.0393619	-0.0411594	-0.0429503	-0.0447346	-0.0465124	-0.0482838	-0.0500487	-0.0518073	-0.0535596	-0.0553056	-0.0570454	-0.058779	-0.0605065	-0.0622279	-0.0639432	-0.0656526	-0.0673559	-0.0690533	-0.0707449	-0.0724306	-0.0741105	-0.0757846	-0.0774531	-0.0791158	-0.0807729
	19	1009_1	6	0	-0.00207244	-0.00413663	-0.00619265	-0.00824056	-0.0102804	-0.0123123	-0.0143363	-0.0163524	-0.0183607	-0.0203612	-0.0223541	-0.0243394	-0.026317	-0.0282872	-0.03025	-0.0322053	-0.0341533	-0.0360941	-0.0380276	-0.0399539	-0.0418731	-0.0437852	-0.0456904	-0.0475885	-0.0494798	-0.0513641	-0.0532417	-0.0551125	-0.0569766	-0.058834	-0.0606847	-0.062529	-0.0643666	-0.0661978	-0.0680226	-0.069841	-0.071653	-0.0734587	-0.0752582	-0.0770514	-0.0788385	-0.0806194	-0.0823943	-0.0841631	-0.0859259
	20	1041_3	6	0	-0.00151519	-0.00302436	-0.00452755	-0.00602481	-0.00751619	-0.00900173	-0.0104815	-0.0119555	-0.0134238	-0.0148864	-0.0163434	-0.0177949	-0.0192408	-0.0206813	-0.0221163	-0.0235458	-0.0249701	-0.026389	-0.0278026	-0.0292109	-0.0306141	-0.0320121	-0.033405	-0.0347927	-0.0361755	-0.0375532	-0.0389259	-0.0402936	-0.0416565	-0.0430145	-0.0443676	-0.0457159	-0.0470595	-0.0483983	-0.0497324	-0.0510619	-0.0523867	-0.0537069	-0.0550225	-0.0563336	-0.0576401	-0.0589422	-0.0602398	-0.061533	-0.0628218
	21	1556_1	6	0	-0.0016744	-0.00334214	-0.00500328	-0.00665786	-0.00830594	-0.00994757	-0.0115828	-0.0132117	-0.0148343	-0.0164506	-0.0180607	-0.0196647	-0.0212625	-0.0228543	-0.0244401	-0.0260199	-0.0275938	-0.0291618	-0.0307239	-0.0322803	-0.0338309	-0.0353757	-0.036915	-0.0384486	-0.0399766	-0.041499	-0.043016	-0.0445275	-0.0460335	-0.0475342	-0.0490295	-0.0505195	-0.0520042	-0.0534837	-0.054958	-0.0564272	-0.0578912	-0.0593501	-0.0608039	-0.0622528	-0.0636966	-0.0651355	-0.0665695	-0.0679985	-0.0694228
	22	366_2	6	0	-0.00221033	-0.00441188	-0.0066047	-0.00878888	-0.0109645	-0.0131315	-0.0152902	-0.0174404	-0.0195823	-0.021716	-0.0238415	-0.0259589	-0.0280681	-0.0301694	-0.0322628	-0.0343482	-0.0364259	-0.0384957	-0.0405579	-0.0426124	-0.0446593	-0.0466986	-0.0487305	-0.050755	-0.0527721	-0.0547818	-0.0567843	-0.0587796	-0.0607677	-0.0627487	-0.0647226	-0.0666895	-0.0686495	-0.0706025	-0.0725487	-0.0744881	-0.0764207	-0.0783465	-0.0802657	-0.0821783	-0.0840843	-0.0859837	-0.0878767	-0.0897632	-0.0916433
	23	374_3	6	0	-0.00283686	-0.00566243	-0.00847682	-0.0112801	-0.0140724	-0.0168537	-0.0196242	-0.0223839	-0.025133	-0.0278715	-0.0305994	-0.033317	-0.0360241	-0.038721	-0.0414077	-0.0440843	-0.0467508	-0.0494074	-0.0520541	-0.0546909	-0.0573181	-0.0599355	-0.0625433	-0.0651416	-0.0677304	-0.0703099	-0.07288	-0.0754408	-0.0779924	-0.0805349	-0.0830684	-0.0855928	-0.0881084	-0.090615	-0.0931128	-0.0956019	-0.0980823	-0.100554	-0.103017	-0.105472	-0.107918	-0.110356	-0.112786	-0.115207	-0.11762
	24	45944_2	6	0	-0.00243504	-0.00486039	-0.00727614	-0.00968237	-0.0120791	-0.0144665	-0.0168446	-0.0192134	-0.0215731	-0.0239237	-0.0262653	-0.0285979	-0.0309216	-0.0332365	-0.0355426	-0.0378401	-0.040129	-0.0424092	-0.044681	-0.0469444	-0.0491994	-0.0514461	-0.0536845	-0.0559148	-0.0581369	-0.060351	-0.0625571	-0.0647552	-0.0669454	-0.0691278	-0.0713024	-0.0734693	-0.0756285	-0.0777801	-0.0799241	-0.0820606	-0.0841897	-0.0863114	-0.0884257	-0.0905327	-0.0926324	-0.094725	-0.0968104	-0.0988886	-0.10096
	25	45944_3	6	0	-0.00352712	-0.00704021	-0.0105394	-0.0140248	-0.0174965	-0.0209546	-0.0243992	-0.0278304	-0.0312484	-0.0346532	-0.0380449	-0.0414236	-0.0447895	-0.0481426	-0.051483	-0.0548109	-0.0581263	-0.0614292	-0.0647199	-0.0679983	-0.0712647	-0.074519	-0.0777613	-0.0809918	-0.0842106	-0.0874176	-0.0906131	-0.093797	-0.0969695	-0.100131	-0.103281	-0.106419	-0.109547	-0.112663	-0.115769	-0.118864	-0.121948	-0.125021	-0.128083	-0.131135	-0.134177	-0.137208	-0.140228	-0.143239	-0.146239
	26	45945_1	6	0	-0.00222901	-0.00444915	-0.0066605	-0.00886313	-0.0110571	-0.0132425	-0.0154194	-0.0175878	-0.0197478	-0.0218995	-0.0240429	-0.0261782	-0.0283053	-0.0304243	-0.0325354	-0.0346384	-0.0367336	-0.038821	-0.0409005	-0.0429724	-0.0450366	-0.0470932	-0.0491422	-0.0511838	-0.0532179	-0.0552447	-0.0572641	-0.0592762	-0.0612811	-0.0632788	-0.0652694	-0.067253	-0.0692295	-0.071199	-0.0731617	-0.0751174	-0.0770663	-0.0790085	-0.0809439	-0.0828726	-0.0847947	-0.0867102	-0.0886191	-0.0905216	-0.0924176
	27	45945_2	6	0	-0.00291547	-0.00581935	-0.00871172	-0.0115927	-0.0144623	-0.0173208	-0.020168	-0.0230042	-0.0258295	-0.0286438	-0.0314474	-0.0342402	-0.0370224	-0.039794	-0.0425552	-0.045306	-0.0480464	-0.0507766	-0.0534966	-0.0562065	-0.0589064	-0.0615964	-0.0642765	-0.0669468	-0.0696073	-0.0722582	-0.0748996	-0.0775314	-0.0801537	-0.0827667	-0.0853703	-0.0879647	-0.09055	-0.0931261	-0.0956931	-0.0982512	-0.1008	-0.103341	-0.105872	-0.108395	-0.110909	-0.113414	-0.115911	-0.118399	-0.120879
	28	46703_5	6	0	-0.00150967	-0.00301334	-0.00451105	-0.00600285	-0.00748879	-0.00896892	-0.0104433	-0.0119119	-0.0133749	-0.0148322	-0.0162839	-0.01773	-0.0191707	-0.0206059	-0.0220357	-0.02346	-0.0248791	-0.0262928	-0.0277013	-0.0291045	-0.0305025	-0.0318954	-0.0332832	-0.0346659	-0.0360436	-0.0374163	-0.038784	-0.0401468	-0.0415047	-0.0428577	-0.0442059	-0.0455493	-0.046888	-0.0482219	-0.0495512	-0.0508758	-0.0521958	-0.0535111	-0.054822	-0.0561282	-0.05743	-0.0587274	-0.0600203	-0.0613088	-0.0625929
	29	47984_3	6	0	-0.00147899	-0.00295211	-0.00441939	-0.00588088	-0.00733663	-0.00878668	-0.0102311	-0.0116699	-0.0131031	-0.0145308	-0.015953	-0.0173698	-0.0187812	-0.0201872	-0.0215879	-0.0229833	-0.0243735	-0.0257585	-0.0271384	-0.0285131	-0.0298827	-0.0312473	-0.0326069	-0.0339615	-0.0353112	-0.036656	-0.0379959	-0.039331	-0.0406613	-0.0419869	-0.0433077	-0.0446238	-0.0459353	-0.0472421	-0.0485443	-0.049842	-0.0511352	-0.0524238	-0.053708	-0.0549878	-0.0562631	-0.0575341	-0.0588007	-0.060063	-0.061321
	30	47984_4	6	0	-0.00189191	-0.00377631	-0.00565324	-0.00752276	-0.00938494	-0.0112398	-0.0130875	-0.014928	-0.0167613	-0.0185876	-0.0204069	-0.0222193	-0.0240247	-0.0258233	-0.027615	-0.0294001	-0.0311784	-0.0329501	-0.0347152	-0.0364737	-0.0382257	-0.0399713	-0.0417105	-0.0434433	-0.0451698	-0.04689	-0.048604	-0.0503119	-0.0520136	-0.0537092	-0.0553988	-0.0570823	-0.0587599	-0.0604316	-0.0620974	-0.0637574	-0.0654116	-0.06706	-0.0687028	-0.0703398	-0.0719712	-0.073597	-0.0752173	-0.076832	-0.0784413
	31	47984_5	6	0	-0.00268973	-0.00536878	-0.00803721	-0.0106951	-0.0133426	-0.0159797	-0.0186065	-0.0212231	-0.0238296	-0.026426	-0.0290125	-0.0315891	-0.0341559	-0.0367129	-0.0392603	-0.0417981	-0.0443263	-0.0468451	-0.0493545	-0.0518546	-0.0543455	-0.0568272	-0.0592998	-0.0617633	-0.0642179	-0.0666635	-0.0691003	-0.0715284	-0.0739477	-0.0763583	-0.0787604	-0.0811539	-0.083539	-0.0859156	-0.0882839	-0.0906439	-0.0929957	-0.0953393	-0.0976747	-0.100002	-0.102321	-0.104633	-0.106936	-0.109232	-0.11152
	32	486_1	6	0	-0.00424871	-0.00848052	-0.0126956	-0.016894	-0.0210759	-0.0252415	-0.0293908	-0.033524	-0.0376412	-0.0417426	-0.0458282	-0.0498982	-0.0539527	-0.0579918	-0.0620156	-0.0660242	-0.0700179	-0.0739966	-0.0779604	-0.0819096	-0.0858442	-0.0897642	-0.0936699	-0.0975613	-0.101439	-0.105302	-0.109151	-0.112986	-0.116808	-0.120616	-0.12441	-0.128191	-0.131958	-0.135712	-0.139453	-0.143181	-0.146896	-0.150598	-0.154287	-0.157963	-0.161627	-0.165278	-0.168917	-0.172543	-0.176157
	33	2064_1	7	0	-0.00176327	-0.00351954	-0.00526885	-0.00701125	-0.00874681	-0.0104756	-0.0121976	-0.013913	-0.0156217	-0.0173238	-0.0190194	-0.0207085	-0.0223911	-0.0240674	-0.0257374	-0.027401	-0.0290584	-0.0307096	-0.0323547	-0.0339937	-0.0356266	-0.0372535	-0.0388744	-0.0404894	-0.0420985	-0.0437017	-0.0452992	-0.0468909	-0.0484769	-0.0500572	-0.0516319	-0.053201	-0.0547646	-0.0563226	-0.0578751	-0.0594222	-0.060964	-0.0625003	-0.0640313	-0.0655571	-0.0670775	-0.0685928	-0.0701029	-0.0716078	-0.0731077
	34	2064_2	7	0	-0.00425681	-0.0084967	-0.0127198	-0.0169262	-0.0211161	-0.0252896	-0.0294469	-0.033588	-0.037713	-0.0418222	-0.0459156	-0.0499934	-0.0540556	-0.0581024	-0.0621339	-0.0661502	-0.0701514	-0.0741377	-0.0781092	-0.0820659	-0.0860079	-0.0899355	-0.0938486	-0.0977475	-0.101632	-0.105503	-0.109359	-0.113202	-0.117031	-0.120846	-0.124647	-0.128435	-0.13221	-0.135971	-0.139719	-0.143454	-0.147176	-0.150885	-0.154581	-0.158265	-0.161935	-0.165593	-0.169239	-0.172872	-0.176493
	35	2064_3	7	0	-0.00453326	-0.00904849	-0.0135458	-0.0180254	-0.0224875	-0.026932	-0.0313592	-0.0357692	-0.0401622	-0.0445382	-0.0488975	-0.05324	-0.0575661	-0.0618757	-0.066169	-0.0704461	-0.0747072	-0.0789524	-0.0831817	-0.0873954	-0.0915935	-0.0957761	-0.0999433	-0.104095	-0.108232	-0.112354	-0.116461	-0.120553	-0.124631	-0.128694	-0.132742	-0.136776	-0.140796	-0.144801	-0.148793	-0.152771	-0.156734	-0.160684	-0.16462	-0.168543	-0.172452	-0.176347	-0.18023	-0.184099	-0.187955
	36	22305_2	7	0	-0.00356907	-0.00712394	-0.0106647	-0.0141916	-0.0177045	-0.0212038	-0.0246893	-0.0281614	-0.03162	-0.0350653	-0.0384973	-0.0419163	-0.0453222	-0.0487152	-0.0520953	-0.0554628	-0.0588175	-0.0621598	-0.0654896	-0.068807	-0.0721122	-0.0754052	-0.0786861	-0.0819551	-0.0852121	-0.0884573	-0.0916907	-0.0949125	-0.0981228	-0.101322	-0.104509	-0.107685	-0.11085	-0.114003	-0.117146	-0.120277	-0.123398	-0.126508	-0.129607	-0.132695	-0.135773	-0.13884	-0.141896	-0.144942	-0.147978
	37	22305_3	7	0	-0.00134009	-0.00267486	-0.00400434	-0.00532857	-0.0066476	-0.00796147	-0.00927022	-0.0105739	-0.0118725	-0.0131661	-0.0144548	-0.0157385	-0.0170173	-0.0182913	-0.0195605	-0.0208248	-0.0220845	-0.0233394	-0.0245897	-0.0258353	-0.0270763	-0.0283127	-0.0295446	-0.030772	-0.031995	-0.0332135	-0.0344275	-0.0356372	-0.0368426	-0.0380437	-0.0392404	-0.0404329	-0.0416212	-0.0428053	-0.0439853	-0.0451611	-0.0463328	-0.0475004	-0.048664	-0.0498236	-0.0509791	-0.0521307	-0.0532784	-0.0544222	-0.055562
	38	46462_1	7	0	-0.00187171	-0.00373598	-0.00559286	-0.00744242	-0.00928471	-0.0111198	-0.0129477	-0.0147685	-0.0165823	-0.0183891	-0.020189	-0.021982	-0.0237681	-0.0255475	-0.0273201	-0.0290861	-0.0308454	-0.0325982	-0.0343444	-0.0360842	-0.0378175	-0.0395444	-0.041265	-0.0429793	-0.0446874	-0.0463892	-0.048085	-0.0497746	-0.0514581	-0.0531356	-0.0548071	-0.0564727	-0.0581324	-0.0597862	-0.0614343	-0.0630765	-0.064713	-0.0663439	-0.067969	-0.0695886	-0.0712026	-0.072811	-0.074414	-0.0760115	-0.0776035
	39	46703_1_i	7	0	-0.00149827	-0.00299057	-0.00447697	-0.00595751	-0.00743222	-0.00890117	-0.0103644	-0.0118219	-0.0132738	-0.0147201	-0.0161609	-0.0175961	-0.0190259	-0.0204502	-0.0218692	-0.0232828	-0.0246911	-0.0260942	-0.027492	-0.0288846	-0.0302721	-0.0316545	-0.0330318	-0.0344041	-0.0357713	-0.0371337	-0.038491	-0.0398435	-0.0411912	-0.042534	-0.043872	-0.0452053	-0.0465338	-0.0478577	-0.0491769	-0.0504915	-0.0518015	-0.0531069	-0.0544078	-0.0557043	-0.0569962	-0.0582838	-0.0595669	-0.0608456	-0.0621201
	40	486_2	7	0	-0.00268405	-0.00535742	-0.00802021	-0.0106725	-0.0133143	-0.0159459	-0.0185671	-0.0211782	-0.0237792	-0.0263702	-0.0289512	-0.0315223	-0.0340837	-0.0366353	-0.0391773	-0.0417097	-0.0442326	-0.046746	-0.0492501	-0.051745	-0.0542306	-0.056707	-0.0591744	-0.0616327	-0.0640821	-0.0665225	-0.0689542	-0.0713771	-0.0737913	-0.0761968	-0.0785938	-0.0809823	-0.0833623	-0.0857339	-0.0880972	-0.0904522	-0.092799	-0.0951376	-0.0974681	-0.0997906	-0.102105	-0.104412	-0.10671	-0.109001	-0.111284
	41	5612_1	7	0	-0.00280006	-0.00558898	-0.00836686	-0.0111338	-0.0138898	-0.0166351	-0.0193697	-0.0220936	-0.024807	-0.0275099	-0.0302025	-0.0328848	-0.0355568	-0.0382188	-0.0408706	-0.0435125	-0.0461444	-0.0487665	-0.0513789	-0.0539815	-0.0565746	-0.059158	-0.061732	-0.0642966	-0.0668519	-0.0693978	-0.0719346	-0.0744622	-0.0769808	-0.0794903	-0.0819909	-0.0844826	-0.0869655	-0.0894396	-0.091905	-0.0943618	-0.09681	-0.0992497	-0.101681	-0.104104	-0.106518	-0.108925	-0.111323	-0.113712	-0.116094
	42	940_1	7	0	-0.00200917	-0.00401035	-0.00600361	-0.00798901	-0.0099666	-0.0119365	-0.0138986	-0.0158532	-0.0178002	-0.0197397	-0.0216717	-0.0235964	-0.0255137	-0.0274237	-0.0293266	-0.0312222	-0.0331108	-0.0349922	-0.0368667	-0.0387342	-0.0405949	-0.0424486	-0.0442956	-0.0461358	-0.0479693	-0.0497962	-0.0516164	-0.0534301	-0.0552373	-0.057038	-0.0588323	-0.0606202	-0.0624017	-0.064177	-0.0659461	-0.067709	-0.0694657	-0.0712163	-0.0729608	-0.0746993	-0.0764318	-0.0781584	-0.0798791	-0.0815939	-0.0833029
	43	1028_3	8	0	-0.00209692	-0.00418551	-0.00626582	-0.00833793	-0.0104019	-0.0124578	-0.0145057	-0.0165456	-0.0185776	-0.0206018	-0.0226182	-0.0246269	-0.026628	-0.0286215	-0.0306074	-0.0325859	-0.0345569	-0.0365206	-0.0384769	-0.040426	-0.0423679	-0.0443026	-0.0462302	-0.0481508	-0.0500644	-0.051971	-0.0538708	-0.0557637	-0.0576498	-0.0595291	-0.0614018	-0.0632678	-0.0651272	-0.06698	-0.0688264	-0.0706662	-0.0724996	-0.0743267	-0.0761474	-0.0779619	-0.0797701	-0.081572	-0.0833679	-0.0851576	-0.0869412
	44	1556_2	8	0	-0.00305259	-0.00609304	-0.00912144	-0.0121379	-0.0151425	-0.0181354	-0.0211165	-0.0240861	-0.0270443	-0.029991	-0.0329264	-0.0358506	-0.0387636	-0.0416656	-0.0445566	-0.0474367	-0.050306	-0.0531646	-0.0560126	-0.0588499	-0.0616768	-0.0644933	-0.0672994	-0.0700953	-0.072881	-0.0756566	-0.0784221	-0.0811777	-0.0839234	-0.0866593	-0.0893854	-0.0921018	-0.0948086	-0.0975059	-0.100194	-0.102872	-0.105541	-0.108201	-0.110851	-0.113493	-0.116125	-0.118748	-0.121362	-0.123968	-0.126564
	45	1627_2	8	0	-0.00242415	-0.00483866	-0.00724361	-0.00963907	-0.0120251	-0.0144018	-0.0167693	-0.0191275	-0.0214766	-0.0238167	-0.0261478	-0.02847	-0.0307833	-0.0330879	-0.0353837	-0.0376709	-0.0399495	-0.0422196	-0.0444812	-0.0467345	-0.0489794	-0.051216	-0.0534445	-0.0556648	-0.057877	-0.0600811	-0.0622773	-0.0644656	-0.0666461	-0.0688187	-0.0709836	-0.0731408	-0.0752903	-0.0774323	-0.0795667	-0.0816937	-0.0838132	-0.0859254	-0.0880303	-0.0901278	-0.0922182	-0.0943014	-0.0963774	-0.0984464	-0.100508
	46	2638_1	8	0	-0.00152674	-0.00304742	-0.00456207	-0.00607074	-0.00757349	-0.00907035	-0.0105614	-0.0120466	-0.0135261	-0.0149999	-0.016468	-0.0179306	-0.0193875	-0.0208389	-0.0222849	-0.0237253	-0.0251604	-0.0265901	-0.0280145	-0.0294336	-0.0308475	-0.0322562	-0.0336596	-0.035058	-0.0364512	-0.0378394	-0.0392226	-0.0406008	-0.0419741	-0.0433424	-0.0447059	-0.0460645	-0.0474183	-0.0487673	-0.0501116	-0.0514512	-0.0527861	-0.0541163	-0.055442	-0.056763	-0.0580795	-0.0593915	-0.0606991	-0.0620021	-0.0633008
	47	2638_2	8	0	-0.00182519	-0.00364313	-0.00545387	-0.00725746	-0.00905397	-0.0108434	-0.0126259	-0.0144015	-0.0161702	-0.0179321	-0.0196872	-0.0214357	-0.0231774	-0.0249126	-0.0266411	-0.0283632	-0.0300788	-0.031788	-0.0334909	-0.0351874	-0.0368776	-0.0385616	-0.0402395	-0.0419112	-0.0435768	-0.0452364	-0.0468899	-0.0485375	-0.0501792	-0.051815	-0.053445	-0.0550692	-0.0566877	-0.0583004	-0.0599075	-0.0615089	-0.0631048	-0.0646951	-0.0662798	-0.0678592	-0.069433	-0.0710015	-0.0725646	-0.0741224	-0.0756749
	48	294_1	8	0	-0.00285398	-0.00569661	-0.00852798	-0.0113482	-0.0141573	-0.0169554	-0.0197427	-0.0225191	-0.0252847	-0.0280397	-0.0307841	-0.0335181	-0.0362416	-0.0389547	-0.0416577	-0.0443504	-0.047033	-0.0497056	-0.0523683	-0.055021	-0.057664	-0.0602972	-0.0629208	-0.0655348	-0.0681392	-0.0707342	-0.0733198	-0.0758961	-0.0784632	-0.081021	-0.0835698	-0.0861095	-0.0886402	-0.0911619	-0.0936748	-0.0961789	-0.0986743	-0.101161	-0.103639	-0.106109	-0.10857	-0.111022	-0.113466	-0.115902	-0.11833
	49	366_3	8	0	-0.00386836	-0.00772134	-0.0115591	-0.0153816	-0.0191892	-0.0229819	-0.0267597	-0.0305229	-0.0342716	-0.0380058	-0.0417256	-0.0454313	-0.0491228	-0.0528003	-0.0564639	-0.0601137	-0.0637499	-0.0673724	-0.0709814	-0.074577	-0.0781594	-0.0817285	-0.0852846	-0.0888276	-0.0923578	-0.0958751	-0.0993797	-0.102872	-0.106351	-0.109818	-0.113273	-0.116715	-0.120145	-0.123563	-0.126969	-0.130364	-0.133746	-0.137116	-0.140475	-0.143822	-0.147158	-0.150482	-0.153795	-0.157097	-0.160387
	50	428_1	8	0	-0.00187108	-0.00373472	-0.00559098	-0.00743991	-0.00928158	-0.011116	-0.0129434	-0.0147636	-0.0165767	-0.0183829	-0.0201822	-0.0219746	-0.0237601	-0.0255389	-0.0273109	-0.0290763	-0.030835	-0.0325872	-0.0343328	-0.036072	-0.0378047	-0.0395311	-0.0412511	-0.0429648	-0.0446723	-0.0463736	-0.0480688	-0.0497578	-0.0514407	-0.0531177	-0.0547886	-0.0564537	-0.0581128	-0.0597661	-0.0614136	-0.0630553	-0.0646912	-0.0663215	-0.0679461	-0.0695652	-0.0711786	-0.0727865	-0.0743889	-0.0759859	-0.0775774
	51	428_3	8	0	-0.00239249	-0.00477546	-0.00714899	-0.00951316	-0.011868	-0.0142137	-0.0165502	-0.0188777	-0.0211961	-0.0235056	-0.0258063	-0.0280981	-0.0303812	-0.0326557	-0.0349215	-0.0371789	-0.0394277	-0.0416681	-0.0439002	-0.046124	-0.0483396	-0.0505471	-0.0527464	-0.0549377	-0.057121	-0.0592964	-0.0614639	-0.0636236	-0.0657755	-0.0679198	-0.0700564	-0.0721854	-0.0743069	-0.0764209	-0.0785274	-0.0806266	-0.0827185	-0.0848031	-0.0868804	-0.0889506	-0.0910137	-0.0930696	-0.0951186	-0.0971605	-0.0991956
	52	45948_3	8	0	-0.00214418	-0.00427983	-0.00640702	-0.00852582	-0.0106363	-0.0127385	-0.0148325	-0.0169184	-0.0189962	-0.0210661	-0.0231279	-0.0251819	-0.0272281	-0.0292665	-0.0312971	-0.0333202	-0.0353356	-0.0373435	-0.039344	-0.041337	-0.0433226	-0.0453009	-0.047272	-0.0492359	-0.0511926	-0.0531422	-0.0550847	-0.0570203	-0.0589489	-0.0608706	-0.0627855	-0.0646935	-0.0665948	-0.0684894	-0.0703773	-0.0722586	-0.0741334	-0.0760016	-0.0778634	-0.0797187	-0.0815676	-0.0834102	-0.0852465	-0.0870766	-0.0889004
	53	46195_3	8	0	-0.00265267	-0.00529479	-0.00792644	-0.0105477	-0.0131587	-0.0157594	-0.0183501	-0.0209306	-0.0235012	-0.0260619	-0.0286127	-0.0311538	-0.0336852	-0.036207	-0.0387192	-0.041222	-0.0437154	-0.0461995	-0.0486744	-0.05114	-0.0535965	-0.056044	-0.0584825	-0.0609121	-0.0633329	-0.0657448	-0.068148	-0.0705426	-0.0729286	-0.075306	-0.077675	-0.0800355	-0.0823877	-0.0847316	-0.0870673	-0.0893947	-0.0917141	-0.0940254	-0.0963286	-0.0986239	-0.100911	-0.103191	-0.105463	-0.107727	-0.109983
	54	47984_6	8	0	-0.00271236	-0.00541394	-0.00810482	-0.0107851	-0.0134548	-0.0161141	-0.018763	-0.0214016	-0.0240301	-0.0266484	-0.0292566	-0.0318549	-0.0344432	-0.0370218	-0.0395906	-0.0421497	-0.0446992	-0.0472392	-0.0497697	-0.0522909	-0.0548027	-0.0573053	-0.0597986	-0.0622829	-0.0647581	-0.0672243	-0.0696817	-0.0721301	-0.0745698	-0.0770007	-0.079423	-0.0818367	-0.0842418	-0.0866384	-0.0890266	-0.0914065	-0.093778	-0.0961413	-0.0984964	-0.100843	-0.103182	-0.105513	-0.107836	-0.110151	-0.112458
	55	49404_1	8	0	-0.00221833	-0.00442783	-0.00662859	-0.00882066	-0.0110041	-0.013179	-0.0153455	-0.0175035	-0.0196532	-0.0217946	-0.0239277	-0.0260527	-0.0281697	-0.0302785	-0.0323795	-0.0344725	-0.0365576	-0.0386349	-0.0407046	-0.0427665	-0.0448208	-0.0468675	-0.0489068	-0.0509385	-0.0529629	-0.0549799	-0.0569897	-0.0589922	-0.0609875	-0.0629756	-0.0649567	-0.0669307	-0.0688978	-0.0708579	-0.0728111	-0.0747575	-0.0766971	-0.0786299	-0.080556	-0.0824755	-0.0843884	-0.0862947	-0.0881945	-0.0900878	-0.0919747
	56	497_2	8	0	-0.004101	-0.00818569	-0.0122542	-0.0163067	-0.0203432	-0.024364	-0.028369	-0.0323586	-0.0363326	-0.0402914	-0.044235	-0.0481635	-0.052077	-0.0559757	-0.0598596	-0.0637289	-0.0675837	-0.0714241	-0.0752501	-0.079062	-0.0828598	-0.0866436	-0.0904135	-0.0941696	-0.0979121	-0.101641	-0.105356	-0.109058	-0.112747	-0.116422	-0.120085	-0.123734	-0.127371	-0.130994	-0.134605	-0.138203	-0.141789	-0.145362	-0.148923	-0.152472	-0.156008	-0.159532	-0.163044	-0.166545	-0.170033
	57	51178_3	8	0	-0.00383925	-0.00766324	-0.0114721	-0.0152659	-0.0190448	-0.0228089	-0.0265584	-0.0302933	-0.0340137	-0.0377198	-0.0414117	-0.0450894	-0.0487532	-0.052403	-0.056039	-0.0596614	-0.0632701	-0.0668654	-0.0704473	-0.0740159	-0.0775712	-0.0811135	-0.0846428	-0.0881592	-0.0916628	-0.0951537	-0.0986319	-0.102098	-0.105551	-0.108992	-0.11242	-0.115837	-0.119241	-0.122634	-0.126014	-0.129383	-0.132739	-0.136085	-0.139418	-0.14274	-0.146051	-0.14935	-0.152638	-0.155915	-0.15918
	58	51320_1	8	0	-0.00348253	-0.00695122	-0.0104062	-0.0138475	-0.0172753	-0.0206897	-0.0240907	-0.0274786	-0.0308534	-0.0342151	-0.037564	-0.0409	-0.0442233	-0.0475341	-0.0508323	-0.0541181	-0.0573915	-0.0606527	-0.0639018	-0.0671388	-0.0703638	-0.073577	-0.0767784	-0.0799681	-0.0831461	-0.0863126	-0.0894677	-0.0926114	-0.0957438	-0.098865	-0.101975	-0.105074	-0.108162	-0.111239	-0.114306	-0.117361	-0.120406	-0.123441	-0.126464	-0.129478	-0.132481	-0.135473	-0.138456	-0.141428	-0.14439
	59	940_2	8	0	-0.00255329	-0.00509643	-0.0076295	-0.0101526	-0.0126657	-0.0151691	-0.0176626	-0.0201465	-0.0226208	-0.0250855	-0.0275408	-0.0299867	-0.0324233	-0.0348506	-0.0372687	-0.0396778	-0.0420778	-0.0444688	-0.0468509	-0.0492242	-0.0515887	-0.0539445	-0.0562916	-0.0586302	-0.0609603	-0.0632819	-0.0655951	-0.0678999	-0.0701965	-0.0724849	-0.0747651	-0.0770372	-0.0793013	-0.0815574	-0.0838055	-0.0860458	-0.0882782	-0.0905029	-0.0927199	-0.0949292	-0.097131	-0.0993251	-0.101512	-0.103691	-0.105863
	60	1627_3	9	0	-0.00170192	-0.00339708	-0.00508552	-0.00676731	-0.00844248	-0.0101111	-0.0117732	-0.0134289	-0.0150781	-0.016721	-0.0183576	-0.0199879	-0.0216121	-0.02323	-0.0248419	-0.0264476	-0.0280474	-0.0296411	-0.031229	-0.0328109	-0.034387	-0.0359573	-0.0375218	-0.0390806	-0.0406337	-0.0421812	-0.0437231	-0.0452594	-0.0467902	-0.0483156	-0.0498355	-0.05135	-0.0528591	-0.0543629	-0.0558615	-0.0573547	-0.0588428	-0.0603257	-0.0618035	-0.0632761	-0.0647437	-0.0662062	-0.0676638	-0.0691163	-0.070564
	61	294_3	9	0	-0.00385398	-0.00769264	-0.0115161	-0.0153245	-0.0191179	-0.0228965	-0.0266603	-0.0304095	-0.0341442	-0.0378645	-0.0415706	-0.0452624	-0.0489402	-0.0526041	-0.0562541	-0.0598903	-0.0635129	-0.067122	-0.0707176	-0.0742999	-0.0778689	-0.0814248	-0.0849676	-0.0884975	-0.0920145	-0.0955188	-0.0990104	-0.102489	-0.105956	-0.10941	-0.112852	-0.116281	-0.119699	-0.123104	-0.126498	-0.129879	-0.133249	-0.136607	-0.139953	-0.143288	-0.146611	-0.149923	-0.153224	-0.156513	-0.159791
	62	294_4	9	0	-0.00368077	-0.00734691	-0.0109985	-0.0146357	-0.0182587	-0.0218674	-0.0254621	-0.0290428	-0.0326097	-0.0361628	-0.0397022	-0.0432282	-0.0467407	-0.0502399	-0.0537258	-0.0571986	-0.0606584	-0.0641053	-0.0675393	-0.0709606	-0.0743692	-0.0777653	-0.0811489	-0.0845201	-0.0878791	-0.0912258	-0.0945605	-0.0978831	-0.101194	-0.104493	-0.10778	-0.111055	-0.114319	-0.117571	-0.120812	-0.124042	-0.12726	-0.130467	-0.133663	-0.136848	-0.140022	-0.143185	-0.146337	-0.149479	-0.15261
	63	428_2	9	0	-0.00243669	-0.00486369	-0.00728108	-0.00968893	-0.0120873	-0.0144763	-0.016856	-0.0192265	-0.0215877	-0.0239399	-0.0262831	-0.0286173	-0.0309426	-0.033259	-0.0355667	-0.0378658	-0.0401562	-0.042438	-0.0447113	-0.0469762	-0.0492327	-0.051481	-0.0537209	-0.0559527	-0.0581763	-0.0603919	-0.0625995	-0.0647991	-0.0669908	-0.0691747	-0.0713507	-0.0735191	-0.0756798	-0.0778328	-0.0799783	-0.0821163	-0.0842468	-0.0863699	-0.0884856	-0.090594	-0.0926952	-0.0947892	-0.096876	-0.0989557	-0.101028
	64	4375	9	0	-0.00295607	-0.00590038	-0.00883303	-0.0117541	-0.0146637	-0.0175619	-0.0204489	-0.0233246	-0.0261891	-0.0290427	-0.0318853	-0.034717	-0.0375379	-0.0403482	-0.0431478	-0.0459368	-0.0487154	-0.0514836	-0.0542415	-0.0569892	-0.0597267	-0.0624541	-0.0651715	-0.067879	-0.0705766	-0.0732644	-0.0759425	-0.0786109	-0.0812698	-0.0839192	-0.0865591	-0.0891896	-0.0918108	-0.0944228	-0.0970256	-0.0996193	-0.102204	-0.10478	-0.107346	-0.109904	-0.112453	-0.114993	-0.117525	-0.120048	-0.122562
	65	45945_3	9	0	-0.0036341	-0.00725375	-0.0108591	-0.0144502	-0.0180271	-0.0215901	-0.0251392	-0.0286745	-0.0321962	-0.0357042	-0.0391988	-0.0426801	-0.046148	-0.0496028	-0.0530446	-0.0564734	-0.0598893	-0.0632924	-0.0666829	-0.0700608	-0.0734262	-0.0767792	-0.0801199	-0.0834484	-0.0867648	-0.0900691	-0.0933615	-0.096642	-0.0999107	-0.103168	-0.106413	-0.109647	-0.11287	-0.116081	-0.11928	-0.122469	-0.125646	-0.128813	-0.131968	-0.135113	-0.138247	-0.141369	-0.144482	-0.147583	-0.150675
	66	45948_4	9	0	-0.00291875	-0.00582589	-0.00872152	-0.0116057	-0.0144786	-0.0173402	-0.0201907	-0.0230301	-0.0258585	-0.028676	-0.0314827	-0.0342787	-0.037064	-0.0398388	-0.042603	-0.0453569	-0.0481004	-0.0508337	-0.0535567	-0.0562697	-0.0589727	-0.0616656	-0.0643487	-0.067022	-0.0696856	-0.0723395	-0.0749838	-0.0776185	-0.0802438	-0.0828597	-0.0854663	-0.0880637	-0.0906518	-0.0932308	-0.0958007	-0.0983616	-0.100914	-0.103457	-0.105991	-0.108517	-0.111033	-0.113542	-0.116041	-0.118532	-0.121015
	67	47984_7	9	0	-0.00329296	-0.00657283	-0.00983971	-0.0130937	-0.0163349	-0.0195634	-0.0227794	-0.0259828	-0.0291739	-0.0323526	-0.0355192	-0.0386736	-0.0418161	-0.0449466	-0.0480652	-0.0511721	-0.0542674	-0.0573511	-0.0604233	-0.0634841	-0.0665336	-0.0695719	-0.072599	-0.075615	-0.0786201	-0.0816142	-0.0845975	-0.0875701	-0.090532	-0.0934833	-0.0964241	-0.0993544	-0.102274	-0.105184	-0.108083	-0.110973	-0.113852	-0.116721	-0.11958	-0.12243	-0.125269	-0.128099	-0.130919	-0.13373	-0.136531
	68	47984_8	9	0	-0.0028426	-0.00567389	-0.00849397	-0.0113029	-0.0141008	-0.0168878	-0.0196639	-0.0224292	-0.0251839	-0.0279279	-0.0306613	-0.0333844	-0.036097	-0.0387994	-0.0414915	-0.0441735	-0.0468454	-0.0495074	-0.0521594	-0.0548016	-0.057434	-0.0600568	-0.0626699	-0.0652734	-0.0678675	-0.0704521	-0.0730274	-0.0755934	-0.0781502	-0.0806979	-0.0832365	-0.085766	-0.0882866	-0.0907983	-0.0933012	-0.0957953	-0.0982808	-0.100758	-0.103226	-0.105685	-0.108137	-0.110579	-0.113014	-0.11544	-0.117858
	69	48857	9	0	-0.00289648	-0.00578144	-0.00865498	-0.0115172	-0.0143681	-0.0172079	-0.0200367	-0.0228544	-0.0256612	-0.0284573	-0.0312425	-0.0340172	-0.0367813	-0.0395348	-0.042278	-0.0450108	-0.0477334	-0.0504458	-0.0531481	-0.0558404	-0.0585227	-0.0611952	-0.0638578	-0.0665107	-0.0691539	-0.0717876	-0.0744117	-0.0770263	-0.0796316	-0.0822276	-0.0848143	-0.0873918	-0.0899601	-0.0925195	-0.0950698	-0.0976112	-0.100144	-0.102667	-0.105182	-0.107689	-0.110186	-0.112675	-0.115156	-0.117628	-0.120092
	70	49404_2	9	0	-0.0027576	-0.00550423	-0.00823999	-0.010965	-0.0136792	-0.0163828	-0.0190759	-0.0217586	-0.0244308	-0.0270928	-0.0297445	-0.0323861	-0.0350177	-0.0376392	-0.0402508	-0.0428526	-0.0454447	-0.048027	-0.0505998	-0.0531629	-0.0557167	-0.058261	-0.0607959	-0.0633216	-0.0658381	-0.0683455	-0.0708438	-0.0733331	-0.0758134	-0.0782849	-0.0807476	-0.0832015	-0.0856467	-0.0880833	-0.0905114	-0.0929309	-0.095342	-0.0977447	-0.100139	-0.102525	-0.104903	-0.107273	-0.109634	-0.111988	-0.114334
	71	51178_4	9	0	-0.00342078	-0.00682796	-0.0102216	-0.0136019	-0.016969	-0.0203228	-0.0236636	-0.0269913	-0.0303063	-0.0336084	-0.0368979	-0.0401747	-0.0434391	-0.0466912	-0.0499309	-0.0531584	-0.0563738	-0.0595772	-0.0627686	-0.0659482	-0.0691161	-0.0722723	-0.0754169	-0.07855	-0.0816717	-0.084782	-0.0878812	-0.0909691	-0.094046	-0.0971118	-0.100167	-0.103211	-0.106244	-0.109267	-0.112279	-0.11528	-0.118271	-0.121252	-0.124222	-0.127182	-0.130131	-0.133071	-0.136001	-0.13892	-0.14183
	72	51652_1	9	0	-0.00299216	-0.00597242	-0.00894088	-0.0118976	-0.0148428	-0.0177764	-0.0206985	-0.0236093	-0.0265089	-0.0293973	-0.0322746	-0.0351409	-0.0379963	-0.0408408	-0.0436746	-0.0464977	-0.0493102	-0.0521122	-0.0549038	-0.057685	-0.0604559	-0.0632166	-0.0659672	-0.0687077	-0.0714383	-0.0741589	-0.0768697	-0.0795708	-0.0822621	-0.0849438	-0.0876159	-0.0902786	-0.0929318	-0.0955757	-0.0982102	-0.100836	-0.103452	-0.106059	-0.108657	-0.111246	-0.113826	-0.116397	-0.11896	-0.121514	-0.124059
	73	2121_1	10	0	-0.00238572	-0.00476196	-0.00712878	-0.00948627	-0.0118345	-0.0141735	-0.0165034	-0.0188243	-0.0211362	-0.0234392	-0.0257333	-0.0280187	-0.0302954	-0.0325634	-0.0348228	-0.0370738	-0.0393162	-0.0415503	-0.0437761	-0.0459937	-0.048203	-0.0504042	-0.0525973	-0.0547824	-0.0569595	-0.0591288	-0.0612901	-0.0634437	-0.0655896	-0.0677278	-0.0698584	-0.0719813	-0.0740968	-0.0762048	-0.0783055	-0.0803987	-0.0824847	-0.0845633	-0.0866348	-0.0886992	-0.0907564	-0.0928065	-0.0948497	-0.0968859	-0.0989152
	74	2169_1	10	0	-0.00365408	-0.00729363	-0.0109188	-0.0145296	-0.0181262	-0.0217088	-0.0252774	-0.0288322	-0.0323731	-0.0359005	-0.0394143	-0.0429147	-0.0464017	-0.0498755	-0.0533362	-0.0567838	-0.0602185	-0.0636403	-0.0670495	-0.0704459	-0.0738298	-0.0772013	-0.0805603	-0.0839071	-0.0872417	-0.0905642	-0.0938747	-0.0971732	-0.10046	-0.103735	-0.106998	-0.11025	-0.11349	-0.116719	-0.119936	-0.123142	-0.126337	-0.129521	-0.132694	-0.135856	-0.139006	-0.142147	-0.145276	-0.148395	-0.151503
	75	294_5	10	0	-0.00344718	-0.00688065	-0.0103005	-0.0137069	-0.0170999	-0.0204796	-0.0238462	-0.0271996	-0.0305401	-0.0338677	-0.0371826	-0.0404848	-0.0437744	-0.0470515	-0.0503162	-0.0535686	-0.0568088	-0.0600369	-0.063253	-0.0664571	-0.0696495	-0.07283	-0.0759989	-0.0791562	-0.0823019	-0.0854363	-0.0885593	-0.0916711	-0.0947717	-0.0978612	-0.10094	-0.104007	-0.107064	-0.11011	-0.113145	-0.11617	-0.119184	-0.122187	-0.12518	-0.128163	-0.131136	-0.134098	-0.13705	-0.139992	-0.142924
	76	45948_5	10	0	-0.00322787	-0.00644291	-0.00964522	-0.0128349	-0.016012	-0.0191767	-0.0223291	-0.0254692	-0.0285972	-0.0317131	-0.0348171	-0.0379092	-0.0409895	-0.0440581	-0.0471151	-0.0501606	-0.0531947	-0.0562175	-0.0592289	-0.0622292	-0.0652185	-0.0681967	-0.0711639	-0.0741204	-0.077066	-0.080001	-0.0829253	-0.0858391	-0.0887425	-0.0916354	-0.0945181	-0.0973905	-0.100253	-0.103105	-0.105947	-0.108779	-0.111601	-0.114414	-0.117217	-0.12001	-0.122793	-0.125567	-0.128331	-0.131086	-0.133832
	77	46195_5	10	0	-0.00290898	-0.0058064	-0.00869234	-0.0115669	-0.0144302	-0.0172822	-0.0201231	-0.0229531	-0.025772	-0.0285801	-0.0313774	-0.034164	-0.03694	-0.0397055	-0.0424605	-0.0452051	-0.0479395	-0.0506636	-0.0533776	-0.0560814	-0.0587753	-0.0614593	-0.0641335	-0.0667978	-0.0694525	-0.0720975	-0.0747329	-0.0773588	-0.0799754	-0.0825825	-0.0851804	-0.087769	-0.0903485	-0.0929189	-0.0954802	-0.0980326	-0.100576	-0.103111	-0.105636	-0.108154	-0.110662	-0.113162	-0.115653	-0.118136	-0.12061
	78	47984_10	10	0	-0.00416948	-0.00832238	-0.0124588	-0.016579	-0.0206829	-0.0247708	-0.0288427	-0.0328989	-0.0369393	-0.0409642	-0.0449736	-0.0489677	-0.0529466	-0.0569103	-0.0608591	-0.064793	-0.0687122	-0.0726167	-0.0765066	-0.0803822	-0.0842434	-0.0880903	-0.0919232	-0.095742	-0.099547	-0.103338	-0.107116	-0.110879	-0.11463	-0.118366	-0.12209	-0.1258	-0.129497	-0.133182	-0.136853	-0.140511	-0.144157	-0.14779	-0.15141	-0.155018	-0.158613	-0.162196	-0.165767	-0.169325	-0.172872
	79	47984_9	10	0	-0.0036579	-0.00730126	-0.0109302	-0.0145448	-0.0181452	-0.0217315	-0.0253039	-0.0288623	-0.032407	-0.0359381	-0.0394556	-0.0429596	-0.0464503	-0.0499277	-0.053392	-0.0568432	-0.0602815	-0.063707	-0.0671196	-0.0705197	-0.0739071	-0.0772821	-0.0806447	-0.083995	-0.087333	-0.090659	-0.093973	-0.097275	-0.100565	-0.103843	-0.10711	-0.110365	-0.113609	-0.116841	-0.120062	-0.123271	-0.126469	-0.129657	-0.132833	-0.135998	-0.139152	-0.142295	-0.145428	-0.14855	-0.151661
	80	48254_2	10	0	-0.00353093	-0.00704782	-0.0105508	-0.0140399	-0.0175154	-0.0209772	-0.0244255	-0.0278605	-0.0312821	-0.0346906	-0.038086	-0.0414684	-0.0448379	-0.0481946	-0.0515387	-0.0548701	-0.058189	-0.0614956	-0.0647898	-0.0680718	-0.0713417	-0.0745995	-0.0778453	-0.0810793	-0.0843016	-0.0875121	-0.090711	-0.0938984	-0.0970743	-0.100239	-0.103392	-0.106534	-0.109665	-0.112785	-0.115894	-0.118992	-0.122079	-0.125156	-0.128222	-0.131277	-0.134322	-0.137356	-0.14038	-0.143394	-0.146397
	81	48254_3	10	0	-0.00277909	-0.00554713	-0.00830421	-0.0110504	-0.0137858	-0.0165105	-0.0192246	-0.0219282	-0.0246212	-0.0273039	-0.0299764	-0.0326385	-0.0352906	-0.0379326	-0.0405646	-0.0431866	-0.0457989	-0.0484014	-0.0509941	-0.0535773	-0.0561509	-0.0587151	-0.0612698	-0.0638152	-0.0663513	-0.0688782	-0.0713959	-0.0739046	-0.0764043	-0.0788951	-0.0813769	-0.08385	-0.0863143	-0.0887698	-0.0912168	-0.0936552	-0.0960851	-0.0985065	-0.10092	-0.103324	-0.105721	-0.108109	-0.110489	-0.112861	-0.115225
	82	48858	10	0	-0.00432425	-0.0086313	-0.0129213	-0.0171944	-0.0214507	-0.0256903	-0.0299134	-0.0341201	-0.0383105	-0.0424848	-0.046643	-0.0507854	-0.0549119	-0.0590228	-0.0631182	-0.0671981	-0.0712628	-0.0753122	-0.0793466	-0.0833659	-0.0873705	-0.0913602	-0.0953354	-0.099296	-0.103242	-0.107174	-0.111092	-0.114995	-0.118885	-0.12276	-0.126622	-0.13047	-0.134304	-0.138125	-0.141933	-0.145727	-0.149508	-0.153276	-0.15703	-0.160772	-0.164501	-0.168217	-0.17192	-0.175611	-0.179289
	83	48859	10	0	-0.00397901	-0.0079422	-0.0118897	-0.0158216	-0.0197381	-0.0236392	-0.0275252	-0.031396	-0.0352519	-0.0390929	-0.0429191	-0.0467308	-0.0505279	-0.0543106	-0.058079	-0.0618332	-0.0655733	-0.0692994	-0.0730117	-0.0767102	-0.080395	-0.0840662	-0.087724	-0.0913684	-0.0949995	-0.0986175	-0.102222	-0.105814	-0.109393	-0.112959	-0.116513	-0.120054	-0.123582	-0.127098	-0.130601	-0.134092	-0.137571	-0.141038	-0.144493	-0.147936	-0.151367	-0.154787	-0.158194	-0.16159	-0.164975
	84	48860	10	0	-0.00390784	-0.00780015	-0.011677	-0.0155386	-0.0193851	-0.0232164	-0.0270329	-0.0308345	-0.0346214	-0.0383937	-0.0421515	-0.045895	-0.0496242	-0.0533392	-0.0570402	-0.0607273	-0.0644005	-0.06806	-0.0717059	-0.0753382	-0.0789571	-0.0825627	-0.0861551	-0.0897343	-0.0933004	-0.0968537	-0.100394	-0.103922	-0.107437	-0.110939	-0.114429	-0.117906	-0.121372	-0.124825	-0.128265	-0.131694	-0.135111	-0.138516	-0.141909	-0.14529	-0.14866	-0.152018	-0.155365	-0.1587	-0.162024
	85	497_3	10	0	-0.00200591	-0.00400385	-0.00599387	-0.00797605	-0.00995043	-0.0119171	-0.0138761	-0.0158275	-0.0177713	-0.0197076	-0.0216365	-0.0235581	-0.0254723	-0.0273792	-0.029279	-0.0311716	-0.033057	-0.0349355	-0.0368069	-0.0386714	-0.040529	-0.0423798	-0.0442237	-0.046061	-0.0478915	-0.0497154	-0.0515327	-0.0533434	-0.0551476	-0.0569454	-0.0587368	-0.0605218	-0.0623005	-0.0640729	-0.0658391	-0.0675991	-0.069353	-0.0711007	-0.0728424	-0.0745781	-0.0763078	-0.0780316	-0.0797495	-0.0814615	-0.0831677
	86	51178_5	10	0	-0.00350865	-0.00700335	-0.0104842	-0.0139513	-0.0174048	-0.0208448	-0.0242714	-0.0276847	-0.0310847	-0.0344717	-0.0378456	-0.0412067	-0.0445549	-0.0478905	-0.0512134	-0.0545238	-0.0578218	-0.0611075	-0.0643809	-0.0676422	-0.0708915	-0.0741287	-0.0773541	-0.0805677	-0.0837696	-0.0869598	-0.0901385	-0.0933058	-0.0964617	-0.0996063	-0.10274	-0.105862	-0.108973	-0.112073	-0.115163	-0.118241	-0.121309	-0.124366	-0.127413	-0.130449	-0.133474	-0.136489	-0.139494	-0.142489	-0.145473
	87	1009_2	11	0	-0.00271139	-0.00541199	-0.00810191	-0.0107812	-0.01345	-0.0161083	-0.0187563	-0.0213939	-0.0240214	-0.0266388	-0.0292461	-0.0318434	-0.0344308	-0.0370085	-0.0395763	-0.0421345	-0.0446831	-0.0472222	-0.0497518	-0.0522721	-0.054783	-0.0572846	-0.0597771	-0.0622605	-0.0647348	-0.0672002	-0.0696566	-0.0721042	-0.074543	-0.076973	-0.0793944	-0.0818072	-0.0842115	-0.0866073	-0.0889946	-0.0913736	-0.0937443	-0.0961067	-0.098461	-0.100807	-0.103145	-0.105475	-0.107797	-0.110111	-0.112418
	88	1556_5	11	0	-0.00306596	-0.00611973	-0.0091614	-0.0121911	-0.0152088	-0.0182148	-0.021209	-0.0241917	-0.0271627	-0.0301224	-0.0330706	-0.0360076	-0.0389334	-0.0418481	-0.0447518	-0.0476445	-0.0505264	-0.0533975	-0.056258	-0.0591078	-0.061947	-0.0647758	-0.0675943	-0.0704024	-0.0732003	-0.075988	-0.0787657	-0.0815333	-0.0842911	-0.0870389	-0.0897769	-0.0925053	-0.0952239	-0.097933	-0.100633	-0.103323	-0.106003	-0.108675	-0.111337	-0.11399	-0.116634	-0.119268	-0.121894	-0.124511	-0.127119
	89	2168_1	11	0	-0.00335166	-0.00668999	-0.0100151	-0.0133271	-0.0166261	-0.0199121	-0.0231854	-0.0264459	-0.0296939	-0.0329293	-0.0361523	-0.0393629	-0.0425614	-0.0457477	-0.0489219	-0.0520842	-0.0552346	-0.0583733	-0.0615003	-0.0646156	-0.0677195	-0.0708119	-0.0738929	-0.0769627	-0.0800214	-0.0830689	-0.0861054	-0.0891309	-0.0921456	-0.0951495	-0.0981427	-0.101125	-0.104097	-0.107059	-0.11001	-0.112951	-0.115881	-0.118801	-0.121712	-0.124612	-0.127502	-0.130382	-0.133253	-0.136113	-0.138964
	90	294_6	11	0	-0.00402958	-0.00804314	-0.0120408	-0.0160227	-0.019989	-0.0239397	-0.027875	-0.031795	-0.0356999	-0.0395897	-0.0434646	-0.0473247	-0.0511701	-0.0550009	-0.0588172	-0.0626191	-0.0664067	-0.0701802	-0.0739397	-0.0776852	-0.0814168	-0.0851347	-0.088839	-0.0925297	-0.096207	-0.0998709	-0.103522	-0.107159	-0.110784	-0.114395	-0.117994	-0.121579	-0.125153	-0.128713	-0.132261	-0.135797	-0.13932	-0.142831	-0.14633	-0.149816	-0.153291	-0.156754	-0.160205	-0.163644	-0.167072
	91	294_7	11	0	-0.00318645	-0.00636023	-0.00952144	-0.0126702	-0.0158066	-0.0189306	-0.0220426	-0.0251424	-0.0282302	-0.0313062	-0.0343703	-0.0374227	-0.0404635	-0.0434927	-0.0465105	-0.0495169	-0.0525121	-0.055496	-0.0584689	-0.0614307	-0.0643815	-0.0673215	-0.0702507	-0.0731692	-0.076077	-0.0789743	-0.0818612	-0.0847376	-0.0876037	-0.0904595	-0.0933052	-0.0961407	-0.0989662	-0.101782	-0.104587	-0.107383	-0.110169	-0.112946	-0.115712	-0.11847	-0.121217	-0.123956	-0.126684	-0.129404	-0.132114
	92	314_2	11	0	-0.00267193	-0.00533324	-0.007984	-0.0106243	-0.0132542	-0.0158739	-0.0184833	-0.0210826	-0.0236719	-0.0262511	-0.0288205	-0.03138	-0.0339298	-0.0364699	-0.0390004	-0.0415214	-0.0440329	-0.046535	-0.0490278	-0.0515114	-0.0539858	-0.056451	-0.0589072	-0.0613545	-0.0637928	-0.0662223	-0.0686429	-0.0710549	-0.0734582	-0.0758529	-0.078239	-0.0806167	-0.082986	-0.0853469	-0.0876995	-0.0900439	-0.0923801	-0.0947082	-0.0970281	-0.0993401	-0.101644	-0.10394	-0.106229	-0.108509	-0.110782
	93	3650_1	11	0	-0.00271966	-0.00542851	-0.00812663	-0.0108141	-0.013491	-0.0161575	-0.0188135	-0.0214592	-0.0240947	-0.0267201	-0.0293353	-0.0319406	-0.0345359	-0.0371214	-0.0396971	-0.0422631	-0.0448195	-0.0473663	-0.0499037	-0.0524316	-0.0549502	-0.0574595	-0.0599596	-0.0624505	-0.0649324	-0.0674053	-0.0698692	-0.0723242	-0.0747705	-0.0772079	-0.0796367	-0.0820569	-0.0844685	-0.0868716	-0.0892662	-0.0916525	-0.0940304	-0.0964	-0.0987615	-0.101115	-0.10346	-0.105797	-0.108126	-0.110447	-0.112761
	94	46195_7	11	0	-0.00359882	-0.00718332	-0.0107536	-0.0143099	-0.0178521	-0.0213805	-0.0248951	-0.0283961	-0.0318836	-0.0353576	-0.0388182	-0.0422657	-0.0457	-0.0491212	-0.0525295	-0.055925	-0.0593078	-0.0626779	-0.0660355	-0.0693805	-0.0727133	-0.0760337	-0.079342	-0.0826382	-0.0859223	-0.0891946	-0.092455	-0.0957037	-0.0989406	-0.102166	-0.10538	-0.108582	-0.111774	-0.114954	-0.118122	-0.12128	-0.124427	-0.127562	-0.130687	-0.133801	-0.136904	-0.139997	-0.143079	-0.14615	-0.149212
	95	497_1	11	0	-0.00287606	-0.00574069	-0.00859398	-0.011436	-0.0142669	-0.0170867	-0.0198954	-0.0226933	-0.0254804	-0.0282567	-0.0310224	-0.0337774	-0.036522	-0.0392562	-0.04198	-0.0446936	-0.047397	-0.0500903	-0.0527735	-0.0554468	-0.0581103	-0.0607639	-0.0634077	-0.0660419	-0.0686665	-0.0712816	-0.0738872	-0.0764835	-0.0790704	-0.081648	-0.0842165	-0.0867758	-0.0893261	-0.0918674	-0.0943997	-0.0969232	-0.0994379	-0.101944	-0.104441	-0.10693	-0.10941	-0.111881	-0.114344	-0.116799	-0.119245
	96	52972_1	11	0	-0.00331506	-0.00661693	-0.00990573	-0.0131816	-0.0164445	-0.0196947	-0.0229322	-0.0261571	-0.0293696	-0.0325697	-0.0357575	-0.0389331	-0.0420966	-0.0452481	-0.0483877	-0.0515155	-0.0546315	-0.0577359	-0.0608287	-0.06391	-0.06698	-0.0700386	-0.073086	-0.0761223	-0.0791475	-0.0821618	-0.0851651	-0.0881576	-0.0911394	-0.0941105	-0.097071	-0.100021	-0.10296	-0.10589	-0.108809	-0.111717	-0.114616	-0.117504	-0.120383	-0.123251	-0.12611	-0.128958	-0.131797	-0.134627	-0.137447
	97	52972_2	11	0	-0.00300061	-0.00598929	-0.00896613	-0.0119312	-0.0148847	-0.0178266	-0.020757	-0.023676	-0.0265838	-0.0294803	-0.0323657	-0.0352401	-0.0381035	-0.0409561	-0.0437979	-0.046629	-0.0494494	-0.0522594	-0.0550588	-0.0578479	-0.0606266	-0.0633951	-0.0661535	-0.0689018	-0.07164	-0.0743683	-0.0770868	-0.0797955	-0.0824944	-0.0851837	-0.0878633	-0.0905335	-0.0931942	-0.0958456	-0.0984876	-0.10112	-0.103744	-0.106358	-0.108964	-0.11156	-0.114148	-0.116726	-0.119296	-0.121857	-0.124409
	98	1009_3	12	0	-0.00170939	-0.00341198	-0.00510782	-0.00679698	-0.0084795	-0.0101554	-0.0118248	-0.0134878	-0.0151442	-0.0167943	-0.0184381	-0.0200756	-0.0217068	-0.0233319	-0.0249508	-0.0265636	-0.0281704	-0.0297711	-0.0313659	-0.0329548	-0.0345378	-0.036115	-0.0376863	-0.039252	-0.0408119	-0.0423662	-0.0439148	-0.0454579	-0.0469954	-0.0485274	-0.050054	-0.0515751	-0.0530909	-0.0546013	-0.0561064	-0.0576062	-0.0591008	-0.0605902	-0.0620745	-0.0635536	-0.0650276	-0.0664965	-0.0679605	-0.0694194	-0.0708734
	99	1028_1	12	0	-0.00243217	-0.00485466	-0.00726757	-0.00967095	-0.0120649	-0.0144495	-0.0168247	-0.0191908	-0.0215477	-0.0238955	-0.0262343	-0.0285642	-0.0308851	-0.0331973	-0.0355007	-0.0377955	-0.0400816	-0.0423592	-0.0446284	-0.0468891	-0.0491414	-0.0513854	-0.0536212	-0.0558489	-0.0580684	-0.0602799	-0.0624833	-0.0646788	-0.0668665	-0.0690463	-0.0712183	-0.0733827	-0.0755393	-0.0776884	-0.0798299	-0.0819639	-0.0840904	-0.0862096	-0.0883214	-0.0904259	-0.0925232	-0.0946133	-0.0966962	-0.098772	-0.100841
	100	1792_1	12	0	-0.00253275	-0.00505542	-0.00756811	-0.0100709	-0.0125638	-0.015047	-0.0175205	-0.0199844	-0.0224388	-0.0248837	-0.0273192	-0.0297454	-0.0321624	-0.0345702	-0.0369688	-0.0393585	-0.0417392	-0.044111	-0.0464739	-0.0488281	-0.0511736	-0.0535104	-0.0558387	-0.0581585	-0.0604698	-0.0627727	-0.0650673	-0.0673536	-0.0696317	-0.0719017	-0.0741635	-0.0764173	-0.0786632	-0.0809011	-0.0831312	-0.0853534	-0.0875679	-0.0897747	-0.0919739	-0.0941654	-0.0963494	-0.0985259	-0.100695	-0.102857	-0.105011
	101	2064_4	12	0	-0.00296439	-0.00591699	-0.0088579	-0.0117872	-0.014705	-0.0176114	-0.0205064	-0.0233902	-0.0262629	-0.0291245	-0.0319751	-0.0348148	-0.0376436	-0.0404618	-0.0432693	-0.0460662	-0.0488526	-0.0516286	-0.0543942	-0.0571496	-0.0598948	-0.0626299	-0.065355	-0.0680701	-0.0707753	-0.0734707	-0.0761563	-0.0788323	-0.0814987	-0.0841555	-0.0868028	-0.0894408	-0.0920694	-0.0946887	-0.0972988	-0.0998998	-0.102492	-0.105075	-0.107649	-0.110214	-0.11277	-0.115317	-0.117856	-0.120386	-0.122908
	102	2064_5	12	0	-0.00279541	-0.00557971	-0.00835297	-0.0111153	-0.0138668	-0.0166075	-0.0193375	-0.0220569	-0.0247658	-0.0274643	-0.0301524	-0.0328302	-0.0354978	-0.0381553	-0.0408028	-0.0434402	-0.0460678	-0.0486856	-0.0512936	-0.0538919	-0.0564807	-0.0590598	-0.0616296	-0.0641899	-0.0667409	-0.0692826	-0.0718152	-0.0743386	-0.076853	-0.0793583	-0.0818548	-0.0843424	-0.0868211	-0.0892911	-0.0917525	-0.0942052	-0.0966493	-0.099085	-0.101512	-0.103931	-0.106342	-0.108744	-0.111138	-0.113524	-0.115901
	103	2071_1	12	0	-0.00336086	-0.00670836	-0.0100426	-0.0133637	-0.0166717	-0.0199668	-0.023249	-0.0265185	-0.0297754	-0.0330197	-0.0362515	-0.039471	-0.0426782	-0.0458733	-0.0490563	-0.0522272	-0.0553863	-0.0585336	-0.0616691	-0.0647931	-0.0679054	-0.0710063	-0.0740958	-0.0771741	-0.0802411	-0.083297	-0.0863418	-0.0893756	-0.0923986	-0.0954108	-0.0984122	-0.101403	-0.104383	-0.107353	-0.110312	-0.113261	-0.116199	-0.119128	-0.122046	-0.124954	-0.127852	-0.13074	-0.133618	-0.136487	-0.139346
	104	2114_1	12	0	-0.00327058	-0.00652816	-0.00977284	-0.0130047	-0.0162239	-0.0194305	-0.0226245	-0.0258062	-0.0289756	-0.0321327	-0.0352778	-0.0384108	-0.0415318	-0.0446411	-0.0477385	-0.0508243	-0.0538986	-0.0569613	-0.0600126	-0.0630526	-0.0660814	-0.069099	-0.0721055	-0.0751011	-0.0780857	-0.0810595	-0.0840225	-0.0869749	-0.0899167	-0.0928479	-0.0957687	-0.0986791	-0.101579	-0.104469	-0.107349	-0.110218	-0.113078	-0.115928	-0.118768	-0.121597	-0.124418	-0.127228	-0.130029	-0.132821	-0.135603
	105	294_8	12	0	-0.0031108	-0.00620923	-0.0092954	-0.0123694	-0.0154313	-0.0184812	-0.0215192	-0.0245455	-0.02756	-0.0305629	-0.0335543	-0.0365343	-0.0395028	-0.0424602	-0.0454063	-0.0483414	-0.0512654	-0.0541785	-0.0570808	-0.0599723	-0.0628531	-0.0657232	-0.0685829	-0.0714321	-0.0742709	-0.0770994	-0.0799177	-0.0827258	-0.0855239	-0.0883119	-0.09109	-0.0938582	-0.0966167	-0.0993654	-0.102104	-0.104834	-0.107554	-0.110264	-0.112965	-0.115657	-0.118339	-0.121013	-0.123677	-0.126332	-0.128978
	106	449_1	12	0	-0.00241874	-0.00482786	-0.00722745	-0.00961756	-0.0119983	-0.0143697	-0.0167319	-0.0190848	-0.0214287	-0.0237636	-0.0260895	-0.0284065	-0.0307146	-0.0330141	-0.0353048	-0.0375869	-0.0398604	-0.0421254	-0.044382	-0.0466302	-0.0488701	-0.0511018	-0.0533252	-0.0555406	-0.0577479	-0.0599471	-0.0621384	-0.0643218	-0.0664974	-0.0686652	-0.0708252	-0.0729776	-0.0751223	-0.0772595	-0.0793892	-0.0815114	-0.0836263	-0.0857337	-0.0878339	-0.0899268	-0.0920125	-0.094091	-0.0961624	-0.0982268	-0.100284
	107	48254_4	12	0	-0.00354463	-0.00707517	-0.0105917	-0.0140944	-0.0175833	-0.0210586	-0.0245203	-0.0279686	-0.0314035	-0.0348252	-0.0382338	-0.0416293	-0.0450119	-0.0483816	-0.0517387	-0.055083	-0.0584148	-0.0617342	-0.0650412	-0.0683359	-0.0716185	-0.074889	-0.0781474	-0.081394	-0.0846287	-0.0878516	-0.091063	-0.0942627	-0.097451	-0.100628	-0.103793	-0.106948	-0.110091	-0.113223	-0.116344	-0.119454	-0.122553	-0.125642	-0.128719	-0.131786	-0.134843	-0.137889	-0.140925	-0.14395	-0.146965
	108	497_4	12	0	-0.0046024	-0.0091865	-0.0137524	-0.0183004	-0.0228304	-0.0273428	-0.0318375	-0.0363148	-0.0407748	-0.0452176	-0.0496433	-0.0540521	-0.0584441	-0.0628194	-0.0671782	-0.0715206	-0.0758467	-0.0801566	-0.0844505	-0.0887284	-0.0929905	-0.0972369	-0.101468	-0.105683	-0.109883	-0.114068	-0.118237	-0.122392	-0.126532	-0.130657	-0.134767	-0.138862	-0.142943	-0.14701	-0.151062	-0.155101	-0.159125	-0.163135	-0.167131	-0.171113	-0.175082	-0.179037	-0.182979	-0.186907	-0.190822
	109	51652_2	12	0	-0.00394075	-0.00786583	-0.0117754	-0.0156695	-0.0195483	-0.0234119	-0.0272605	-0.0310941	-0.0349129	-0.038717	-0.0425065	-0.0462814	-0.050042	-0.0537884	-0.0575205	-0.0612386	-0.0649428	-0.0686331	-0.0723097	-0.0759726	-0.079622	-0.0832579	-0.0868805	-0.0904899	-0.0940861	-0.0976692	-0.101239	-0.104797	-0.108341	-0.111873	-0.115392	-0.118899	-0.122394	-0.125876	-0.129345	-0.132803	-0.136249	-0.139682	-0.143104	-0.146514	-0.149912	-0.153298	-0.156673	-0.160037	-0.163389
[truncated: 155 more columns]

## Sheet: Figure 1f
Figure 1f	1/f exponent (low_freq_fit_exponent)
	index	animal_id	age	low_freq_fit_exponent
	1	1004_1	4	0.804588
	2	1005_1	4	0.616804
	3	1009_1	6	1.19537
	4	1009_2	11	1.56392
	5	1009_3	12	0.985969
	6	1028_1	12	1.40287
	7	1028_3	8	1.2095
	8	1041_1	4	0.885388
	9	1041_3	6	0.873958
	10	1556_1	6	0.965788
	11	1556_2	8	1.76072
	12	1556_5	11	1.76844
	13	1627_2	8	1.39824
	14	1627_3	9	0.981664
	15	1792_1	12	1.46088
	16	2064_1	7	1.01705
	17	2064_2	7	2.45532
	18	2064_3	7	2.61477
	19	2064_4	12	1.70985
	20	2064_5	12	1.61238
	21	2071_1	12	1.93853
	22	2114_1	12	1.88646
	23	2121_1	10	1.37608
	24	2168_1	11	1.93322
	25	2169_1	10	2.10766
	26	22305_1	4	0.745286
	27	22305_2	7	2.05863
	28	22305_3	7	0.772962
	29	2638_1	8	0.88062
	30	2638_2	8	1.05277
	31	294_1	8	1.64617
	32	294_3	9	2.22297
	33	294_4	9	2.12306
	34	294_5	10	1.98832
	35	294_6	11	2.32425
	36	294_7	11	1.83793
	37	294_8	12	1.7943
	38	314_2	11	1.54116
	39	334	4	0.999408
	40	335	5	1.30829
	41	3650_1	11	1.56869
	42	366_2	6	1.27491
	43	366_3	8	2.23126
	44	374_1	5	1.12987
	45	374_2	5	1.31875
	46	374_3	6	1.63629
	47	428_1	8	1.07923
	48	428_2	9	1.40547
	49	428_3	8	1.37998
	50	4375	9	1.70505
	51	449_1	12	1.39512
	52	45944_2	6	1.40452
	53	45944_3	6	2.03443
	54	45945_1	6	1.28568
	55	45945_2	6	1.68163
	56	45945_3	9	2.09614
	57	45948_1	4	0.717942
	58	45948_3	8	1.23675
	59	45948_4	9	1.68352
	60	45948_5	10	1.86183
	61	46195_3	8	1.53005
	62	46195_5	10	1.67789
	63	46195_7	11	2.07579
	64	46462_1	7	1.0796
	65	46703_1_i	7	0.864195
	66	46703_1	5	1.98931
	67	46703_2	5	0.930773
	68	46703_3	5	1.30071
	69	46703_5	6	0.870773
	70	47984_10	10	2.40494
	71	47984_1	4	0.822299
	72	47984_2	4	0.652135
	73	47984_3	6	0.853079
	74	47984_4	6	1.09125
	75	47984_5	6	1.55143
	76	47984_6	8	1.56448
	77	47984_7	9	1.89937
	78	47984_8	9	1.6396
	79	47984_9	10	2.10987
	80	48254_2	10	2.03663
	81	48254_3	10	1.60297
	82	48254_4	12	2.04453
	83	486_1	6	2.45064
	84	486_2	7	1.54815
	85	48857	9	1.67068
	86	48858	10	2.49421
	87	48859	10	2.29508
	88	48860	10	2.25403
	89	49404_1	8	1.27952
	90	49404_2	9	1.59057
	91	497_1	11	1.65891
	92	497_2	8	2.36544
	93	497_3	10	1.157
	94	497_4	12	2.65465
	95	51178_1	5	0.907332
	96	51178_2	5	0.959803
	97	51178_3	8	2.21447
	98	51178_4	9	1.97309
	99	51178_5	10	2.02378
	100	51221_1	4	0.936021
	101	51221_2	5	1.12369
	102	51320_1	8	2.00871
	103	51652_1	9	1.72587
	104	51652_2	12	2.27301
	105	52972_1	11	1.91211
	106	52972_2	11	1.73074
	107	5612_1	7	1.61506
	108	940_1	7	1.15888
	109	940_2	8	1.47273

## Sheet: Figure 2a
Figure 2a	Schematic of the spiking neural netwrok model, no source data.

## Sheet: Figure 2b external input
Figure 2b	Activity patterns in the network with "adult" level of inhibition
	External input (every row is an input to one excitatory cell, columns are time, 500 ms)
	The data is provided in figure2b_external_input.csv file.

## Sheet: Figure 2b
Figure 2b	Activity patterns in the network with "adult" level of inhibition
	LFP (lfp), E population rate (E rate), I population rate (I rate)							Excitatory population			Inhibitiory population
	time	lfp	E rate	I rate				unit id	spike time		unit id	spike time
	0	-4.39812e-10	0	0				6879	8.4		124	7
	1.002	1.40349e-09	0	0				239	8.9		23	10
	2.00401	2.52724e-09	0	0				11144	9.4		188	10.4
	3.00601	4.82806e-09	0	0				5669	9.7		66	11
	4.00802	7.74484e-09	0	0				3604	10.8		132	11
	5.01002	6.0454e-09	0	0				11965	10.8		58	12.8
	6.01202	-7.54672e-10	0	0				6475	11.1		170	12.9
	7.01403	-3.95366e-09	0	0				4161	11.5		192	13.9
	8.01603	-9.82359e-10	0	0				2170	12		17	15.2
	9.01804	-3.76003e-09	0	0				5810	12.1		78	15.9
	10.02	-1.49952e-08	0	0				3652	13.6		6	16.5
	11.022	-1.27977e-08	0	0				4753	14.3		168	16.7
	12.024	1.63699e-08	0	0				440	14.6		169	16.7
	13.0261	4.48739e-08	0	0				10030	14.6		183	16.8
	14.0281	2.83912e-08	0	0				3618	15.9		118	16.9
	15.0301	-3.9014e-08	0	0				6860	16.3		178	17
	16.0321	-9.80523e-08	0	0				8642	16.3		9	17.4
	17.0341	-6.9849e-08	0	0				8417	16.9		184	17.6
	18.0361	4.03404e-08	0	0				11117	17.5		126	19.4
	19.0381	1.20588e-07	0	0				890	17.9		113	20.2
	20.0401	9.06321e-08	0	0				6088	19.4		161	21.5
	21.0421	7.3886e-09	0	0				6934	20		17	22.1
	22.0441	-3.43215e-08	0	0				241	21.2		189	23.1
	23.0461	-3.3214e-08	0	0				641	22.2		95	23.8
	24.0481	-3.94837e-08	0	0				3339	24.1		108	24.2
	25.0501	-4.95356e-08	0	0				3205	24.8		197	24.3
	26.0521	-2.64599e-08	0	0				7127	24.8		192	25.7
	27.0541	8.98201e-09	0	0				7296	25.4		92	26.4
	28.0561	-3.43207e-09	0	0				8341	25.4		186	26.4
	29.0581	-4.53122e-08	0	0				11964	25.6		76	26.7
	30.0601	-1.58899e-08	0	0				9710	25.7		30	27.6
	31.0621	1.01304e-07	0	0				6134	25.9		46	27.6
	32.0641	1.71456e-07	0	0				7071	26.4		113	28.9
	33.0661	9.11394e-08	0	0				9189	27.4		153	28.9
	34.0681	-6.25167e-08	0	0				34	27.9		28	29.1
	35.0701	-1.48403e-07	0	0				3932	27.9		45	29.2
	36.0721	-1.2998e-07	0	0				9651	28		97	29.5
	37.0741	-5.76048e-08	0	0				6319	28.4		68	29.7
	38.0762	2.25028e-08	0	0				9510	28.6		7	29.8
	39.0782	7.52966e-08	0	0				10104	29		38	29.8
	40.0802	6.99941e-08	0	0				4644	29.1		104	29.9
	41.0822	2.3033e-08	0	0				10884	29.6		162	29.9
	42.0842	-7.30503e-09	0	0				2690	30.5		170	29.9
	43.0862	-5.47564e-10	0	0				2084	31.1		9	30.4
	44.0882	5.82134e-09	0	0				5411	32.4		198	31.1
	45.0902	-1.06284e-08	0	0				11323	33.7		78	33.9
	46.0922	-2.32698e-08	0	0				326	34.8		39	34.2
	47.0942	-5.78389e-09	0	0				9497	34.8		137	35.7
	48.0962	2.93896e-08	0	0				6835	35		154	36.2
	49.0982	4.35766e-08	0	0				5849	35.3		11	36.5
	50.1002	6.45729e-09	0	0				7005	35.5		131	36.6
	51.1022	-6.25885e-08	0	0				4607	35.6		183	36.9
	52.1042	-9.6122e-08	0	0				10048	35.8		179	37.1
	53.1062	-5.64501e-08	0	0				9745	36		123	37.7
	54.1082	1.73142e-08	0	0				10132	36.8		91	37.8
	55.1102	7.17169e-08	0	0				813	37		82	37.9
	56.1122	9.20754e-08	0	0				3367	37.2		5	38.1
	57.1142	7.2049e-08	0	0				7479	38.2		80	39.1
	58.1162	8.61783e-09	0	0				10939	38.3		127	39.3
	59.1182	-5.70585e-08	0	0				8468	38.7		118	40.4
	60.1202	-6.54145e-08	0	0.111947				7363	39.9		56	41
	61.1222	-1.36217e-08	0	0.163699				2570	40.3		86	41
	62.1242	3.85838e-08	0	0.229988				5578	40.5		165	41.7
	63.1263	3.58026e-08	0	0.310452				5292	40.6		14	41.8
	64.1283	-2.16892e-08	0	0.402634				9139	40.9		121	42.6
	65.1303	-8.50144e-08	0	0.501713				10502	41.7		40	42.9
	66.1323	-9.93129e-08	0	0.600659				11153	42.6		74	44.1
	67.1343	-4.37136e-08	0	0.690923				11999	43.8		71	44.9
	68.1363	5.31954e-08	0	0.763588				1582	47.1		106	45.3
	69.1383	1.30353e-07	0	0.810805				75	47.5		47	45.5
	70.1403	1.38855e-07	0	0.827185				8511	48		4	46.7
	71.1423	7.97487e-08	0	0.810805				11358	48.7		45	47.4
	72.1443	-4.67292e-09	0	0.763588				11078	48.9		49	47.8
	73.1463	-7.07013e-08	0	0.690923				10358	49.3		10	50.9
	74.1483	-9.74275e-08	0.111947	0.600659				7271	50.9		46	51.4
	75.1503	-9.05681e-08	0.163699	0.501713				9746	51.3		59	51.9
	76.1523	-7.45186e-08	0.229988	0.402634				9265	51.4		160	52.1
	77.1543	-5.93214e-08	0.310452	0.310452				7306	51.6		41	52.2
	78.1563	-1.80955e-08	0.402634	0.229988				11578	52.4		127	52.2
	79.1583	6.48018e-08	0.61366	0.163699				11709	52.5		42	52.3
	80.1603	1.35381e-07	0.764358	0.111947				10919	53.5		32	53.2
	81.1623	1.22076e-07	0.920911	0				10282	54.1		185	53.3
	82.1643	4.23684e-08	1.07404	0				11554	54.9		110	54.1
	83.1663	-1.63331e-08	1.21344	0				1253	55.5		23	54.2
	84.1683	-2.18627e-08	1.44084	0				4577	55.8		171	54.5
	85.1703	-2.32262e-08	1.57516	0				7248	56		56	54.7
	86.1723	-5.5682e-08	1.6845	0				4551	56.9		58	54.7
	87.1743	-9.68141e-08	1.87691	0				4518	57.5		96	54.9
	88.1764	-1.04508e-07	1.9778	0				8316	58.1		123	55.3
	89.1784	-4.77705e-08	2.0606	0				7964	58.2		127	55.7
	90.1804	5.90618e-08	2.12455	0.111947				5832	58.6		37	58.2
	91.1824	1.32941e-07	2.1676	0.163699				330	58.7		86	58.7
	92.1844	1.06474e-07	2.18621	0.229988				9780	59.8		85	58.9
	93.1864	2.51933e-08	2.17582	0.310452				4430	60.8		1	60
	94.1884	-2.64591e-08	2.13177	0.514581				6646	61.4		43	60.6
	95.1904	-4.31037e-08	1.97703	0.665412				8448	62.4		70	60.6
	96.1924	-4.77555e-08	1.88484	0.830648				1978	62.6		100	60.6
	97.1944	-1.59067e-08	1.7481	1.00137				9615	63.1		117	61.5
	98.1964	4.46337e-08	1.79906	1.16622				3593	63.5		20	62.3
	99.1984	4.48749e-08	1.70465	1.31252				10036	63.5		26	64.6
	100.2	-4.6017e-08	1.55353	1.65174				5057	63.9		171	64.7
	101.202	-1.14609e-07	1.64396	1.82913				6426	64		146	65.3
	102.204	-6.28611e-08	1.70067	1.98715				8729	65.2		52	65.6
	103.206	4.05549e-08	1.79975	2.12263				2929	65.4		58	65.8
	104.208	7.6353e-08	1.93417	2.23311				2726	65.7		57	65.9
	105.21	4.83355e-08	2.12641	2.31594				1262	65.9		51	66.2
	106.212	3.08612e-08	2.35629	2.36754				8399	65.9		35	66.8
	107.214	3.46156e-08	2.56421	2.38322				5075	66.5		132	67
	108.216	2.3161e-08	2.65574	2.35782				2909	66.7		81	67.1
	109.218	-9.03939e-09	2.78783	2.28702				7236	66.9		133	67.3
	110.22	-3.56031e-08	2.95164	2.16895				6920	67		176	67.5
	111.222	-3.4745e-08	3.08534	1.93206				5655	68.4		194	68
	112.224	-1.68458e-08	3.09673	1.75716				2939	69		155	68.2
	113.226	-2.84793e-08	3.07104	1.54554				6863	73.3		164	68.2
	114.228	-9.10655e-08	3.02008	1.31327				2023	73.6		18	68.8
	115.23	-1.27141e-07	2.95309	1.00343				5519	73.6		177	69.4
	116.232	-2.6342e-08	2.87487	0.805268				6822	73.7		72	71.1
	117.234	1.75783e-07	2.7852	0.620903				11748	73.9		2	74.3
	118.236	2.78125e-07	2.67978	0.571924				9541	74		31	75.6
	119.238	1.53984e-07	2.40504	0.603044				6470	74.1		120	75.9
	120.24	-6.96689e-08	2.3034	0.617581				5502	74.6		5	76.3
	121.242	-1.78629e-07	2.15257	0.54044				10812	74.6		27	76.3
	122.244	-1.47762e-07	1.88484	0.713086				541	75		157	76.3
	123.246	-1.04624e-07	1.6845	0.904347				3616	75.2		177	76.9
	124.248	-6.24915e-08	1.45528	1.10237				3814	76.4		130	77.3
	125.251	7.93143e-08	1.21432	1.29158				11924	78.3		150	77.4
	126.253	2.283e-07	1.01629	1.45451				583	78.4		7	77.5
	127.255	1.12651e-07	0.876784	1.57439				824	78.6		89	77.8
	128.257	-2.15043e-07	0.770428	1.63799				10714	78.7		13	78
	129.259	-2.68475e-07	0.704139	1.74994				1707	78.8		83	78
	130.261	1.27229e-07	0.67828	1.73809				6691	78.9		149	78.2
	131.263	3.97804e-07	0.61366	1.6845				4069	79.2		64	78.6
	132.265	7.43778e-08	0.600659	1.60203				595	79.6		137	78.6
	133.267	-3.40709e-07	0.80287	1.50501				1758	81.3		102	79
	134.269	-1.46624e-07	0.927286	1.40606				6497	81.6		160	79.3
	135.271	3.05774e-07	1.04079	1.31374				4226	82		61	79.5
	136.273	1.65866e-07	1.36153	1.23136				4178	82.5		198	79.9
	137.275	-3.95769e-07	1.54084	1.15727				3833	85.2		9	80.5
	138.277	-4.02146e-07	1.72528	1.08645				1952	85.3		108	81.2
	139.279	2.82127e-07	1.91249	0.939132				8538	86.5		77	82
	140.281	6.37088e-07	2.09685	0.810805				494	86.6		172	82
	141.283	1.12006e-08	2.26873	0.763588				4346	86.6		123	82.4
	142.285	-8.10112e-07	2.41476	0.80287				11966	86.6		152	82.9
	143.287	-5.56003e-07	2.51948	0.764358				2750	86.8		69	83.6
	144.289	6.94498e-07	2.56797	0.731701				8954	86.8		191	85.8
	145.291	1.32097e-06	2.5489	0.713086				3837	87.5		18	86.8
	146.293	2.4506e-07	2.45724	0.713086				9915	87.6		90	88.2
	147.295	-1.40103e-06	2.22227	0.731701				6489	88.6		100	88.2
	148.297	-1.51646e-06	2.02889	0.764358				411	88.8		14	88.6
	149.299	2.73742e-07	1.89643	0.914817				6098	89.1		178	89
	150.301	1.9651e-06	1.67547	0.927286				11813	89.6		124	89.1
	151.303	1.47041e-06	1.4634	1.04079				329	90.7		46	89.2
	152.305	-8.5002e-07	1.27942	1.13764				4643	91		89	89.3
	153.307	-2.44602e-06	1.35938	1.21344				11335	92.9		149	89.4
	154.309	-1.41734e-06	1.28909	1.2653				11887	92.9		139	89.6
	155.311	1.26788e-06	1.38803	1.40353				1819	93.1		27	89.7
	156.313	2.72958e-06	1.53572	1.45528				7593	93.1		121	90
	157.315	1.31039e-06	1.56886	1.71918				2587	96		62	91.2
	158.317	-1.53684e-06	1.81423	1.96324				9084	96.2		195	92.1
	159.319	-2.72923e-06	2.14045	2.27589				5882	96.5		116	92.2
	160.321	-9.56884e-07	2.35635	2.66904				2699	97		133	92.9
	161.323	1.76397e-06	2.52075	3.03735				9457	97.2		122	93.5
	162.325	2.41631e-06	2.62298	3.44029				2393	98.3		149	94.5
	163.327	4.67939e-07	2.65766	3.78036				1909	98.5		39	95.5
	164.329	-1.75967e-06	2.62504	4.31132				7370	98.6		139	95.8
	165.331	-1.93008e-06	2.64242	4.71399				6063	99.4		63	95.9
	166.333	-1.29375e-07	2.54692	5.13997				9930	101		73	96.5
	167.335	1.55189e-06	2.42488	5.38741				5535	101.1		99	96.6
	168.337	1.45778e-06	2.28838	5.51043				10024	101.3		69	96.7
	169.339	-1.07285e-08	2.25898	5.50074				11467	101.7		53	100.6
	170.341	-1.22366e-06	2.09712	5.28843				7558	104.2		76	100.7
	171.343	-1.13655e-06	2.05421	5.0619				9885	104.9		187	101.1
	172.345	-4.61784e-08	2.01969	4.73329				9739	107.3		92	101.3
	173.347	9.15143e-07	1.99078	4.33028				1133	110.2		119	101.4
	174.349	8.76081e-07	1.81423	3.88038				10457	110.2		48	101.6
	175.351	4.48007e-08	1.83048	3.40833				490	110.4		171	101.6
	176.353	-6.2922e-07	1.81218	2.86124				4885	110.4		136	101.7
	177.355	-5.53197e-07	1.75716	2.42976				11725	110.8		180	102.4
	178.357	-6.24064e-11	1.66543	1.86988				272	111.3		43	103.4
	179.359	3.85887e-07	1.53979	1.46828				8388	111.3		141	104.1
	180.361	3.14097e-07	1.31252	1.11524				1223	112.2		189	104.4
	181.363	1.64708e-08	1.16622	0.812164				1440	112.3		165	104.5
	182.365	-1.61097e-07	1.00137	0.632622				4587	112.5		61	104.6
	183.367	-1.4209e-07	0.830648	0.47415				2010	112.8		45	104.8
	184.369	-6.884e-08	0.777359	0.453883				7884	112.8		110	107.1
	185.371	-4.02866e-08	0.67828	0.327398				2526	114.1		166	107.5
	186.373	-1.9749e-08	0.54044	0.341935				1068	114.6		164	108.9
	187.375	4.51071e-08	0.54044	0.310452				6777	114.9		3	110.4
	188.377	1.12047e-07	0.566333	0.402634				2710	115.5		9	111.8
	189.379	1.00178e-07	0.61366	0.501713				1489	115.6		84	113.1
	190.381	1.51477e-08	0.712607	0.600659				2056	115.8		161	114
	191.383	-5.36532e-08	0.854621	0.690923				9331	115.8		185	114.3
	192.385	-5.57347e-08	0.993576	0.875535				2832	116.1		40	114.5
	193.387	-3.01186e-08	1.12126	0.974504				11404	116.1		86	114.7
	194.389	-2.29761e-08	1.22982	1.05717				4538	116.6		83	114.8
	195.391	-2.01601e-08	1.31252	1.12126				1858	116.9		178	114.8
	196.393	6.72302e-09	1.36425	1.16622				4215	117.3		177	114.9
	197.395	4.0391e-08	1.38185	1.19264				2840	117.4		118	115.1
	198.397	4.73886e-08	1.36425	1.20132				11711	117.4		25	115.3
	199.399	2.81478e-08	1.31252	1.19264				6105	117.5		12	115.5
	200.401	3.50942e-09	1.22982	1.16622				7559	117.6		69	115.6
	201.403	-1.71728e-08	1.12126	1.12126				2710	118.7		14	115.7
	202.405	-3.67315e-08	1.10552	1.05717				2056	118.9		181	115.8
	203.407	-5.414e-08	1.01832	0.974504				2835	119.9		52	115.9
	204.409	-4.98617e-08	0.942595	0.875535				7377	120		46	116.1
	205.411	-3.39499e-09	0.812164	0.80287				9103	120.2		61	116.2
	206.413	5.99888e-08	0.805268	0.764358				6260	120.3		93	116.2
	207.415	8.02258e-08	0.812164	0.731701				6105	120.5		158	116.2
	208.417	4.07023e-08	0.830648	0.713086				4726	120.6		124	116.7
	209.419	-1.18475e-08	0.854621	0.713086				1709	120.8		157	116.8
	210.421	-3.77471e-08	0.875535	0.731701				6571	120.8		80	117.6
	211.423	-4.20642e-08	0.810805	0.876305				4011	121.2		105	119.3
	212.425	-3.43468e-08	0.939132	0.966569				2568	121.4		171	119.5
	213.427	-1.04426e-08	0.974504	0.993576				5506	121.5		8	120.2
	214.429	1.6157e-08	0.993576	1.12126				11166	121.6		128	120.7
	215.431	2.3948e-08	1.00137	1.22982				9752	121.8		80	121
	216.433	2.10251e-08	1.00329	1.31252				10558	121.8		199	121.2
	217.435	2.32172e-08	1.00343	1.36425				4836	121.9		163	121.3
	218.437	2.18049e-08	1.00329	1.38185				1596	122		78	121.6
	219.439	3.16812e-09	1.00137	1.36425				8084	122		68	121.7
	220.441	-3.45766e-08	0.993576	1.31252				2056	122.1		96	121.8
	221.443	-7.47456e-08	0.974504	1.34177				7656	122.1		9	122.3
	222.445	-6.62815e-08	0.939132	1.28496				2710	122.4		33	122.5
	223.447	2.35702e-08	0.810805	1.22356				8578	122.5		35	122.5
	224.449	1.22053e-07	0.763588	1.16507				2835	122.9		82	122.7
	225.451	1.1351e-07	0.690923	1.11524				8747	123.1		12	123
	226.453	2.38218e-09	0.600659	1.00343				10729	123.2		46	123
	227.455	-9.56469e-08	0.501713	1.00329				10041	123.3		92	123.1
	228.457	-1.1716e-07	0.402634	1.11332				6260	123.5		2	123.4
	229.459	-8.4528e-08	0.310452	1.15727				11850	123.7		53	123.4
	230.461	-1.15421e-08	0.229988	1.20449				4726	123.8		168	123.4
	231.463	8.80416e-08	0.275646	1.24958				6105	124		28	123.6
	232.465	1.40375e-07	0.275646	1.32539				4214	124.2		194	123.6
	233.467	8.6019e-08	0.229988	1.54095				6043	124.3		125	123.8
	234.469	-2.04034e-08	0.310452	1.68527				2568	124.4		101	123.9
	235.471	-7.2608e-08	0.402634	1.83202				1849	124.5		57	124
	236.473	-4.37224e-08	0.501713	1.97839				5506	124.5		187	124
	237.475	-6.71954e-10	0.600659	2.11779				9418	124.6		189	124
	238.477	-9.86002e-09	0.914817	2.24001				9752	124.8		149	124.1
	239.479	-5.84735e-08	1.09099	2.33238				2556	124.9		159	124.1
	240.481	-6.8237e-08	1.27078	2.3818				3839	124.9		94	124.2
	241.483	4.50578e-09	1.44809	2.37726				4375	124.9		100	124.4
	242.485	9.34254e-08	1.61607	2.23865				5453	124.9		66	124.5
	243.487	9.57781e-08	1.76701	2.1397				8084	124.9		134	124.5
	244.489	1.4066e-08	2.11614	1.97703				32	125		62	124.6
	245.491	-4.80197e-08	2.3099	1.76496				1596	125		95	124.8
	246.493	-3.35319e-08	2.60081	1.52157				4836	125		137	124.8
	247.495	5.43584e-09	2.92079	1.37802				7656	125		8	124.9
	248.497	8.65202e-09	3.16378	1.17999				9070	125		21	125
	249.499	-1.05726e-08	3.50741	0.943074				10862	125.2		105	125
	250.501	-1.2989e-08	3.76898	0.850891				11988	125.2		111	125
	251.503	3.83897e-09	4.00997	0.796321				1339	125.6		155	125.1
	252.505	1.74074e-08	4.14132	0.777359				3763	125.8		19	125.2
	253.507	1.05044e-08	4.31925	0.712607				678	125.9		148	125.6
	254.509	-1.85062e-08	4.52781	0.914817				496	126		170	125.6
	255.511	-4.47885e-08	4.58126	1.09099				10729	126		144	126.1
	256.513	-3.09475e-08	4.54605	1.27078				1169	126.1		64	126.4
	257.515	1.90631e-08	4.42127	1.56004				4513	126.2		178	126.6
	258.517	5.02371e-08	4.21305	1.77977				10041	126.2		188	126.6
	259.519	3.40225e-08	3.78683	1.997				4476	126.3		20	126.7
	260.521	1.20465e-08	3.50831	2.20269				6110	126.3		106	126.9
	261.523	1.80554e-08	3.17779	2.38514				8224	126.3		2	127.3
	262.525	1.32612e-08	2.81883	2.5306				6028	126.4		23	127.4
	263.527	-3.73255e-08	2.45195	2.6249				6260	126.4		92	127.6
	264.529	-8.41496e-08	2.20518	2.65574				7510	126.4		169	127.6
	265.531	-6.1875e-08	1.77083	2.61519				9837	126.4		13	127.7
	266.533	1.09395e-08	1.57967	2.72557				10842	126.4		125	127.7
	267.535	6.42097e-08	1.34331	2.64837				5755	126.5		163	127.8
	268.537	6.85294e-08	1.16699	2.4721				7299	126.8		166	127.8
	269.539	4.36834e-08	1.33927	2.38792				3235	126.9		21	128
	270.541	6.18436e-09	1.44264	2.30146				10750	127.2		66	128
	271.543	-3.95435e-08	1.62505	2.22499				4214	127.3		102	128
	272.545	-7.00397e-08	1.84447	2.16301				9112	127.3		187	128
	273.547	-5.24895e-08	2.09022	2.11188				6043	127.4		195	128
	274.549	6.06424e-09	2.45714	2.06152				1849	127.5		35	128.1
	275.551	5.23719e-08	2.67754	1.8516				4726	127.5		56	128.1
	276.553	4.77803e-08	3.08803	1.81807				10472	127.5		161	128.1
	277.555	1.6092e-08	3.38317	1.73356				5506	127.6		63	128.2
	278.557	2.85085e-09	3.61848	1.52718				7977	127.6		151	128.4
	279.559	1.79399e-09	3.77905	1.60574				2556	127.8		185	128.4
	280.561	-2.79146e-08	3.96667	1.52872				3690	127.8		121	128.5
	281.563	-7.46627e-08	4.11671	1.57535				3802	127.8		141	128.5
	282.565	-7.0801e-08	4.13336	1.70182				4375	127.8		62	128.6
	283.567	6.7325e-09	4.09811	1.81986				4690	127.8		71	128.6
	284.569	9.14932e-08	4.01989	2.00384				3468	128		48	128.7
	285.571	1.09123e-07	3.83294	2.35375				5424	128		52	128.7
	286.573	5.52357e-08	3.82863	2.67379				7656	128.1		82	128.7
	287.575	-2.59073e-08	3.72744	2.97148				9070	128.1		116	128.7
	288.577	-8.75154e-08	3.60613	3.61124				9651	128.1		153	128.8
	289.579	-9.29565e-08	3.46507	4.40474				10862	128.1		189	128.9
	290.581	-3.76418e-08	3.15586	4.95924				11988	128.1		91	129
	291.583	3.13637e-08	2.95187	5.47933				32	128.2		94	129
	292.585	5.8438e-08	2.80767	5.94909				1573	128.2		179	129
	293.587	4.0087e-08	2.61958	6.35129				9661	128.2		12	129.1
	294.589	1.34143e-08	2.39711	6.77807				700	128.3		32	129.1
	295.591	-5.40767e-10	2.18882	7.03514				2814	128.3		54	129.1
	296.593	-1.03262e-08	2.00718	7.17482				4057	128.3		123	129.1
	297.595	-2.24989e-08	1.75388	7.17792				4478	128.3		136	129.1
	298.597	-2.5168e-08	1.61448	7.03163				10263	128.3		181	129.1
	299.599	-5.34223e-09	1.48724	6.73346				9510	128.4		188	129.1
	300.601	2.36435e-08	1.37802	6.14657				1339	128.5		0	129.2
	301.603	2.29873e-08	1.32627	5.75442				1655	128.5		69	129.2
	302.605	-1.67376e-08	1.25726	5.12548				8084	128.5		85	129.2
	303.607	-4.0458e-08	1.30403	4.47882				563	128.6		74	129.3
	304.609	-6.33313e-09	1.35125	3.92219				4836	128.6		75	129.3
	305.611	3.67765e-08	1.39352	3.38418				4953	128.7		152	129.3
	306.613	2.87254e-08	1.42447	2.82033				1596	128.8		182	129.3
	307.615	-2.84306e-09	1.36425	2.42089				4101	128.8		45	129.4
	308.617	-7.00751e-09	1.38185	2.00657				3763	128.9		46	129.4
	309.619	4.93383e-10	1.36425	1.60114				5562	128.9		87	129.4
	310.621	-1.16167e-08	1.31252	1.21344				138	129		111	129.5
	311.623	-2.09657e-08	1.22982	1.13764				678	129.1		155	129.5
	312.625	2.68111e-10	1.12126	1.04079				1169	129.2		65	129.6
	313.627	2.28918e-08	0.993576	0.927286				3060	129.2		78	129.6
	314.629	6.68588e-09	0.966569	0.80287				8224	129.2		148	129.6
	315.631	-2.69922e-08	0.876305	0.600659				3870	129.3		76	129.8
	316.633	-2.60855e-08	0.731701	0.501713				4513	129.3		174	129.8
	317.635	1.45342e-08	0.713086	0.402634				5755	129.3		27	129.9
	318.637	5.7899e-08	0.713086	0.310452				6110	129.3		53	129.9
	319.639	7.28927e-08	0.731701	0.229988				1192	129.4		122	129.9
	320.641	2.87771e-08	0.764358	0.163699				7510	129.4		144	129.9
	321.643	-9.2533e-08	0.80287	0.111947				9837	129.4		97	130.1
	322.645	-2.01495e-07	0.763588	0				10842	129.4		41	130.2
	323.647	-1.1373e-07	0.810805	0				2434	129.5		157	130.3
	324.649	1.84561e-07	0.827185	0				6028	129.5		169	130.3
	325.651	3.59048e-07	0.810805	0				9752	129.5		178	130.3
	326.653	8.50725e-08	0.763588	0				10729	129.5		2	130.4
	327.655	-3.86674e-07	0.80287	0				7093	129.6		170	130.4
	328.657	-3.98999e-07	0.764358	0				4476	129.7		23	130.5
	329.659	1.54072e-07	0.731701	0.111947				10041	129.7		56	130.5
	330.661	4.95793e-07	0.713086	0.163699				1164	130		175	130.5
	331.663	9.00034e-08	0.713086	0.229988				5818	130		30	130.6
	332.665	-4.00335e-07	0.731701	0.422399				7299	130		102	130.6
	333.667	-1.27065e-07	0.764358	0.566333				965	130.1		28	130.8
	334.669	4.33288e-07	0.80287	0.731701				3235	130.1		10	131
	335.671	2.31842e-07	0.763588	0.911111				1383	130.2		99	131.1
	336.673	-4.3239e-07	0.810805	1.09356				3623	130.2		136	131.1
	337.675	-3.70962e-07	0.827185	1.2653				5235	130.2		85	131.3
	338.677	2.86731e-07	1.0347	1.41146				5770	130.2		35	131.5
	339.679	2.68287e-07	1.09099	1.51811				11534	130.2		88	131.6
	340.681	-4.47755e-07	1.26285	1.57439				10472	130.3		45	131.8
	341.683	-4.82931e-07	1.38526	1.57439				10750	130.3		130	131.8
	342.685	4.74425e-07	1.53697	1.51811				4214	130.4		193	131.8
	343.687	9.97337e-07	1.82846	1.41146				9112	130.4		61	132.1
	344.689	1.79709e-07	2.0781	1.2653				4874	130.5		179	132.1
	345.691	-9.17596e-07	2.45548	1.09356				9554	130.5		186	132.1
	346.693	-7.74393e-07	2.87763	0.911111				6367	130.6		77	132.2
	347.695	4.50186e-07	3.2208	0.843648				7977	130.6		167	132.2
	348.697	1.10808e-06	3.57206	0.730032				2391	130.7		181	132.2
	349.699	2.23949e-07	3.90986	0.652387				10344	130.7		106	132.4
	350.701	-1.2445e-06	4.29157	0.54044				2556	130.8		13	132.5
	351.703	-1.50184e-06	4.53276	0.566333				3468	130.8		102	132.5
	352.705	5.09383e-08	4.69992	0.725607				3690	130.8		127	132.5
	353.707	1.9664e-06	4.78821	0.764358				4690	130.8		153	132.5
	354.709	2.03846e-06	4.79442	0.920911				7516	130.8		198	132.5
	355.711	-1.96418e-07	4.71683	1.18599				10195	130.8		182	132.6
	356.713	-2.48328e-06	4.55577	1.48909				463	130.9		27	132.7
	357.715	-2.16848e-06	4.31463	1.72258				3802	130.9		32	132.7
	358.717	5.49074e-07	4.11283	1.9519				4375	131		97	132.7
	359.719	2.66216e-06	3.64322	2.27954				6043	131		136	132.7
	360.721	1.88219e-06	3.45748	2.52256				10052	131		2	132.8
	361.723	-8.04744e-07	3.11021	2.85577				11159	131		46	132.8
	362.725	-2.48769e-06	2.9856	3.09463				3242	131.1		109	132.8
	363.727	-1.54435e-06	2.82089	3.30057				5424	131.1		144	132.8
	364.729	8.48997e-07	2.63026	3.4606				5550	131.1		148	132.8
	365.731	2.13336e-06	2.5909	3.56219				9651	131.1		174	132.8
	366.733	1.09577e-06	2.51145	3.59498				9661	131.1		36	132.9
	367.735	-9.51079e-07	2.47759	3.66425				1638	131.2		41	132.9
	368.737	-1.76183e-06	2.53337	3.63452				1933	131.2		44	132.9
	369.739	-6.45491e-07	2.47623	3.69844				3228	131.2		56	132.9
	370.741	9.55339e-07	2.46631	3.65811				6534	131.2		72	132.9
	371.743	1.33984e-06	2.31253	3.71384				10624	131.2		188	132.9
	372.745	4.65052e-07	2.30338	3.70526				2814	131.3		20	133
	373.747	-4.67894e-07	2.27909	3.63968				4057	131.3		33	133
	374.749	-7.30306e-07	2.16057	3.69007				1573	131.4		107	133
	375.752	-5.17241e-07	2.04353	3.73674				1655	131.4		111	133
	376.754	-1.53564e-07	1.94637	3.69114				2398	131.4		116	133
	377.756	2.26781e-07	1.99216	3.63486				700	131.5		137	133
	378.758	4.25585e-07	2.01064	3.61387				4478	131.5		165	133
	379.76	2.90191e-07	1.99572	3.5071				10263	131.5		178	133
	380.762	-3.92669e-09	2.1069	3.23982				563	131.7		16	133.1
	381.764	-1.61139e-07	2.14073	3.10625				4953	131.7		92	133.1
	382.766	-1.35937e-07	2.25165	2.7678				5562	131.7		170	133.1
	383.768	-6.85603e-08	2.23865	2.61053				9510	131.7		175	133.1
	384.77	-1.91833e-08	2.26532	2.37987				4101	132		1	133.2
	385.772	3.77794e-08	2.2181	2.17636				4960	132		8	133.2
	386.774	8.2498e-08	2.10239	2.01802				7253	132		23	133.2
	387.776	6.98181e-08	1.92956	1.91156				7718	132		24	133.2
	388.778	1.5117e-08	1.71515	1.77873				10094	132.1		39	133.2
	389.78	-2.85268e-08	1.58862	1.70618				10330	132.1		114	133.2
	390.782	-3.98538e-08	1.39506	1.66543				10361	132.1		121	133.2
	391.784	-3.49666e-08	1.22433	1.70272				10602	132.1		159	133.2
	392.786	-3.27653e-08	1.08781	1.62161				11173	132.1		194	133.2
	393.788	-3.44283e-08	1.02916	1.59077				2993	132.2		15	133.3
	394.79	-2.19678e-08	0.975863	1.61368				7988	132.2		65	133.3
	395.792	2.11385e-08	1.17258	1.52795				1339	132.3		89	133.3
	396.794	7.50732e-08	1.44072	1.42262				4721	132.3		155	133.3
	397.796	8.65081e-08	1.67186	1.31374				1169	132.4		163	133.3
	398.798	2.72383e-08	1.85296	1.2148				1192	132.4		169	133.3
	399.8	-6.12835e-08	2.25288	1.13434				3060	132.4		180	133.3
	400.802	-9.91352e-08	2.56977	1.2987				3870	132.4		42	133.4
	401.804	-4.75626e-08	2.85954	1.36026				678	132.5		53	133.4
	402.806	4.62549e-08	3.10376	1.38726				3613	132.5		57	133.4
	403.808	9.48365e-08	3.28499	1.54366				10183	132.5		67	133.4
	404.81	5.71071e-08	3.38862	1.63245				2434	132.6		82	133.4
	405.812	-3.10501e-08	3.40487	1.81423				6931	132.6		83	133.4
	406.814	-9.43395e-08	3.33029	1.96491				7093	132.6		95	133.4
	407.816	-7.68866e-08	3.28058	2.18472				2167	132.7		185	133.4
	408.818	6.41571e-09	3.09443	2.40348				2069	132.8		191	133.4
	409.82	7.30886e-08	2.86334	2.51701				6028	132.8		0	133.5
	410.822	5.93369e-08	2.53408	2.59744				7744	132.8		40	133.5
	411.824	-2.79133e-09	2.30056	2.64515				282	132.9		45	133.5
	412.826	-3.04333e-08	2.06942	2.66151				3817	132.9		157	133.5
	413.828	-2.09269e-09	1.85371	2.64792				7406	132.9		87	133.6
	414.83	2.40266e-08	1.58632	2.60485				1164	133		173	133.6
	415.832	7.51565e-09	1.44187	2.45794				5755	133		101	133.7
	416.834	-1.86425e-08	1.34515	2.49161				5235	133.1		132	133.7
	417.836	-1.75347e-08	1.22087	2.42259				11534	133.1		197	133.7
	418.838	-1.23983e-08	1.20449	2.32795				11667	133.1		25	133.8
	419.84	-3.41104e-08	1.18599	2.32419				11988	133.1		28	133.8
	420.842	-5.11919e-08	1.09356	2.24474				5818	133.2		47	133.8
	421.844	-9.50666e-09	1.10237	2.02328				10028	133.2		48	133.8
	422.846	7.44635e-08	1.10237	2.01348				459	133.3		74	133.8
	423.848	1.16141e-07	1.09356	1.9979				965	133.3		133	133.8
	424.85	6.90005e-08	1.07404	1.97839				1383	133.3		177	133.8
	425.852	-2.04564e-08	1.04079	1.9519				3872	133.3		146	133.9
	426.854	-7.76424e-08	0.990883	1.91179				4476	133.3		172	133.9
	427.856	-7.51245e-08	0.922753	1.85004				9837	133.3		49	134
	428.858	-3.70504e-08	0.875535	1.68634				9921	133.3		79	134
	429.86	-6.37798e-09	0.854621	1.51811				343	133.4		149	134
	430.862	-7.25933e-09	0.830648	1.41146				2358	133.4		12	134.1
	431.864	-1.84643e-08	0.812164	1.37725				5770	133.4		38	134.1
	432.866	2.40312e-09	0.805268	1.25726				7851	133.4		61	134.1
	433.868	5.58734e-08	0.812164	1.1411				9435	133.4		164	134.1
	434.87	8.71039e-08	0.830648	1.04215				3623	133.5		51	134.2
	435.872	5.37923e-08	0.854621	0.968967				4159	133.5		88	134.2
	436.874	-1.33202e-08	0.875535	0.924112				4613	133.5		119	134.2
	437.876	-4.59488e-08	0.810805	0.830648				4874	133.5		193	134.2
	438.878	-2.6597e-08	0.827185	0.854621				7151	133.5		26	134.3
	439.88	-3.84374e-09	0.810805	0.987482				9746	133.5		115	134.3
	440.882	-1.5742e-08	0.763588	0.974504				10831	133.5		179	134.3
	441.884	-4.29171e-08	0.690923	1.05717				11981	133.5		102	134.4
	442.886	-4.78632e-08	0.600659	1.12126				1414	133.6		2	135.1
	443.888	-1.89545e-08	0.501713	1.27817				6575	133.6		27	135.1
	444.89	2.92538e-08	0.402634	1.35633				7686	133.6		29	135.2
	445.892	6.60691e-08	0.310452	1.54325				1612	133.7		170	135.2
	446.894	6.19429e-08	0.229988	1.66679				3235	133.7		188	135.2
	447.896	2.26755e-08	0.163699	1.79884				4017	133.7		130	135.3
	448.898	-9.61629e-09	0.111947	1.93342				6367	133.7		167	135.4
	449.9	-1.18861e-08	0	2.06047				9554	133.7		23	135.5
	450.902	-9.17813e-09	0	2.16714				10447	133.7		41	135.5
	451.904	-2.46207e-08	0	2.23978				10842	133.7		121	135.5
	452.906	-3.87293e-08	0	2.19265				780	133.8		46	135.6
	453.908	-2.89777e-08	0	2.19143				2391	133.8		153	135.6
	454.91	-1.06787e-08	0	2.12332				3763	133.8		161	135.6
	455.912	-5.10675e-09	0	1.99341				7311	133.8		42	135.7
	456.914	-5.28106e-10	0	1.81218				7516	133.8		87	135.7
	457.916	2.23517e-08	0	1.70618				8174	133.8		136	135.7
	458.918	5.04993e-08	0	1.52003				10344	133.8		24	135.8
	459.92	5.37377e-08	0	1.34523				11700	133.8		25	135.9
	460.922	2.87458e-08	0	1.12262				1804	133.9		61	135.9
	461.924	1.92677e-09	0.111947	1.03526				9879	133.9		68	135.9
	462.926	-1.35568e-08	0.163699	0.975863				9961	133.9		142	135.9
	463.928	-3.4216e-08	0.229988	0.942595				11159	133.9		32	136
	464.93	-6.37694e-08	0.310452	0.966569				3109	134		97	136
	465.932	-6.84333e-08	0.514581	1.03923				3256	134		102	136
	466.934	-2.78598e-08	0.665412	1.04079				10195	134		127	136
	467.936	1.95701e-08	0.830648	1.13764				463	134.1		172	136
	468.938	3.04371e-08	1.00137	1.32539				3228	134.1		39	136.1
	469.94	2.70667e-08	1.16622	1.429				3242	134.1		45	136.1
	470.942	5.10902e-08	1.42447	1.52157				3802	134.1		56	136.1
	471.944	7.66788e-08	1.59154	1.60203				5550	134.1		82	136.1
	472.946	4.66792e-08	1.73172	1.66793				6687	134.1		108	136.1
	473.948	-2.84353e-08	1.83763	1.71515				10052	134.1		178	136.1
	474.95	-7.60535e-08	1.90436	1.7383				1591	134.2		179	136.1
	475.952	-5.4622e-08	1.92956	1.73172				2398	134.2		10	136.2
	476.954	-1.21772e-09	1.91318	1.69087				5102	134.2		16	136.2
	477.956	1.34276e-08	1.96909	1.61368				7672	134.2		143	136.2
	478.958	-3.05648e-08	1.92866	1.42784				10758	134.2		15	136.3
	479.96	-6.87736e-08	1.98339	1.31252				3471	134.3		20	136.3
	480.962	-2.6987e-08	1.96675	1.16622				3798	134.3		93	136.3
	481.964	7.30234e-08	1.95801	1.00137				6220	134.3		111	136.3
	482.966	1.29909e-07	1.8862	0.830648				7916	134.3		144	136.3
	483.968	9.15876e-08	2.03615	0.665412				9112	134.3		19	136.4
	484.97	5.31038e-09	2.12069	0.514581				10624	134.3		26	136.4
	485.972	-6.82186e-08	2.2079	0.310452				1638	134.4		62	136.4
	486.974	-1.11589e-07	2.21481	0.229988				9352	134.4		117	136.5
	487.976	-1.10036e-07	2.30386	0.163699				1655	134.5		66	136.6
	488.978	-4.26613e-08	2.35331	0.111947				1933	134.5		151	136.6
	489.98	5.59298e-08	2.35513	0				3690	134.5		198	136.6
	490.982	1.00915e-07	2.3046	0				4057	134.5		27	136.7
	491.984	6.84693e-08	2.12783	0				4645	134.5		31	136.7
	492.986	3.27292e-08	2.00344	0				4690	134.5		35	136.7
	493.988	3.42748e-08	1.83048	0				6534	134.6		36	136.7
	494.99	6.17196e-09	1.62297	0				9661	134.7		109	136.7
	495.992	-7.85365e-08	1.39621	0				10451	134.7		119	136.7
	496.994	-1.12387e-07	1.16507	0				1573	134.8		146	136.7
	497.996	-3.59138e-08	0.942595	0				9708	134.8		148	136.7
	498.998	3.14045e-08	0.665412	0				11655	134.8		174	136.7
	500	-4.41545e-09	0.626529	0.111947				11960	134.8		181	136.7
			0.47415	0.163699				10602	134.9		86	136.8
			0.459976	0.229988				2814	135		89	136.8
			0.47415	0.310452				3468	135		112	136.8
			0.626529	0.402634				4960	135		163	136.8
			0.777359	0.61366				8187	135		185	136.8
			0.994346	0.764358				10094	135		13	136.9
			1.34331	0.920911				10361	135		33	136.9
			1.64037	1.07404				2778	135.1		48	136.9
			1.94514	1.21344				5562	135.1		125	136.9
			2.24001	1.44084				6947	135.1		170	136.9
			2.50502	1.57516				7253	135.1		4	137
			2.71981	1.79645				10330	135.1		40	137
			2.86598	2.15256				2993	135.2		57	137
			2.92957	2.48343				7988	135.2		59	137
			3.01524	2.76474				5410	135.3		72	137
			3.06348	3.06762				11489	135.3		92	137
			2.98583	3.38239				7718	135.4		129	137
			2.87282	3.69122				7977	135.4		156	137
			2.74274	3.96912				11173	135.4		187	137
			2.61156	4.18694				4721	135.5		188	137
			2.41612	4.24234				8204	135.5		197	137
			2.33373	4.28642				8367	135.5		2	137.1
			2.25083	4.30884				10183	135.5		12	137.1
			2.16049	4.25239				10423	135.5		74	137.1
			1.97993	4.03625				6826	135.6		132	137.1
			1.91364	3.68917				6931	135.6		159	137.1
			1.85004	3.41749				3557	135.7		22	137.2
			1.6845	3.14105				6179	135.7		81	137.2
			1.60203	2.8835				7260	135.7		87	137.2
			1.50501	2.65705				9617	135.7		196	137.2
			1.40606	2.38864				10426	135.7		23	137.3
			1.42569	2.35567				55	135.8		54	137.3
			1.39506	2.30123				58	135.8		58	137.3
			1.38726	2.14362				563	135.8		85	137.3
			1.3969	2.11483				2627	135.8		94	137.3
			1.34177	2.27954				7744	135.8		153	137.3
			1.31252	2.35963				8426	135.8		177	137.3
			1.36425	2.65863				282	135.9		6	137.4
			1.38185	2.83378				1641	135.9		44	137.4
			1.47619	3.14215				2407	135.9		77	137.4
			1.47622	3.40115				3613	135.9		96	137.4
			1.45981	3.66759				5433	135.9		136	137.4
			1.43171	3.91844				6159	135.9		139	137.4
			1.39621	4.16583				6480	135.9		160	137.4
			1.35633	4.31257				9252	135.9		67	137.5
			1.42521	4.47659				10722	135.9		167	137.5
			1.35633	4.53616				3817	136		175	137.5
			1.39621	4.60047				6178	136		14	137.6
			1.54366	4.50184				7406	136		39	137.6
			1.62351	4.32611				1700	136.1		49	137.6
			1.81815	4.08942				2069	136.1		70	137.6
			1.95034	3.80941				2587	136.1		95	137.6
			2.01447	3.42927				6018	136.1		121	137.6
			2.17641	3.06376				6854	136.1		158	137.6
			2.31581	2.78804				7750	136.1		29	137.7
			2.42245	2.50173				11667	136.1		38	137.7
			2.4855	2.13958				459	136.2		88	137.7
			2.4953	1.88173				580	136.2		11	137.8
			2.44539	1.47622				1992	136.2		37	137.8
			2.44616	1.27817				2167	136.2		46	137.8
			2.25618	1.00137				11495	136.2		104	137.8
			2.13435	0.830648				1192	136.3		107	137.8
			1.98515	0.665412				4477	136.3		169	137.8
			1.82526	0.514581				5296	136.3		25	137.9
			1.6687	0.310452				7527	136.3		32	137.9
			1.63672	0.229988				7081	136.4		68	137.9
			1.48724	0.163699				7851	136.4		102	137.9
			1.46773	0.111947				8431	136.4		106	137.9
			1.46319	0				439	136.5		128	137.9
			1.39352	0				1833	136.5		161	137.9
			1.42447	0				9435	136.5		78	138
			1.47619	0				10028	136.5		130	138
			1.65749	0.111947				343	136.6		173	138
			1.75793	0.163699				1123	136.6		0	138.1
			1.85296	0.229988				1612	136.6		41	138.1
			1.9429	0.310452				2358	136.6		61	138.1
			2.13755	0.402634				3369	136.6		108	138.1
			2.37159	0.61366				4159	136.6		115	138.1
			2.53989	0.764358				4204	136.6		19	138.2
			2.70756	1.03286				7532	136.6		127	138.2
			2.78919	1.23774				9746	136.6		179	138.2
			2.94497	1.44343				10831	136.6		180	138.2
			3.05081	1.63935				11700	136.6		56	138.3
			3.09596	1.8141				11981	136.6		82	138.3
			3.07272	1.95622				4198	136.7		143	138.3
			2.97792	2.05517				4724	136.7		157	138.3
			2.74036	2.10239				7088	136.7		20	138.4
			2.54234	2.09249				9615	136.7		26	138.4
			2.39943	2.02424				941	136.8		66	138.4
			2.15865	1.90122				3872	136.8		111	138.4
			1.91526	1.84366				5404	136.8		133	138.4
			1.68847	1.69164				7151	136.8		170	138.4
			1.41893	1.53457				8174	136.8		178	138.4
			1.2148	1.31374				8863	136.8		192	138.4
			1.1411	1.2148				10447	136.8		195	138.4
			1.08461	1.13434				11484	136.8		65	138.5
			1.03923	1.41065				1414	136.9		131	138.5
			0.922753	1.52395				1591	136.9		171	138.5
			0.939132	1.61725				2846	136.9		185	138.5
			0.974504	1.85411				2945	136.9		45	138.6
			0.993576	2.03509				4017	136.9		112	138.6
			1.00137	2.31594				4107	136.9		118	138.6
			1.00329	2.56557				6575	136.9		182	138.6
			1.00343	2.76369				7686	136.9		188	138.6
			1.11524	2.89142				7913	136.9		198	138.6
			1.16507	3.04608				9651	136.9		4	138.7
			1.22356	3.04789				10937	136.9		36	138.7
			1.28496	2.97286				11207	136.9		87	138.7
			1.34177	2.8312				11473	136.9		129	138.7
			1.31252	2.6391				654	137		145	138.7
			1.36425	2.41564				1014	137		15	138.8
			1.38185	2.1058				1383	137		50	138.8
			1.36425	1.89882				4559	137		117	138.8
			1.31252	1.80689				5235	137		172	138.8
			1.34177	1.66447				5671	137		186	138.8
			1.28496	1.54827				7216	137		35	138.9
			1.33551	1.4571				7491	137		85	138.9
			1.32877	1.16622				8595	137		12	139
			1.34523	1.19264				9879	137		40	139
			1.31388	1.20132				9921	137		42	139
			1.40593	1.19264				10433	137		59	139
			1.61503	1.16622				1636	137.1		62	139
			1.75793	1.12126				2233	137.1		74	139
			1.89541	1.05717				2775	137.1		109	139
			2.01317	0.974504				3098	137.1		114	139
			2.24814	0.875535				3109	137.1		123	139
			2.41988	0.690923				3821	137.1		148	139
			2.56236	0.600659				4527	137.1		149	139
			2.67607	0.501713				4752	137.1		142	139.1
			2.87344	0.402634				5346	137.1		196	139.1
			3.09317	0.310452				7672	137.1		33	139.2
			3.23435	0.229988				8437	137.1		43	139.2
			3.36571	0.163699				9961	137.1		86	139.2
			3.478	0.111947				780	137.2		119	139.2
			3.55882	0				1804	137.2		136	139.2
			3.5211	0				4985	137.2		70	139.3
			3.52685	0.111947				5668	137.2		88	139.3
			3.38432	0.275646				7311	137.2		153	139.3
			3.26669	0.393687				10087	137.2		167	139.3
			3.0693	0.54044				1646	137.3		181	139.3
			2.80511	0.713086				3471	137.3		27	139.4
			2.49161	0.904347				4613	137.3		97	139.4
			2.18736	1.10237				5102	137.3		23	139.5
			1.91526	1.40353				6145	137.3		31	139.5
			1.77171	1.61821				6253	137.3		53	139.5
			1.60239	1.80438				7223	137.3		132	139.5
			1.34571	2.06039				224	137.4		163	139.5
			1.46455	2.20432				2831	137.4		169	139.5
			1.56068	2.41804				5818	137.4		17	139.6
			1.92216	2.64127				6220	137.4		67	139.6
			2.11404	2.77883				6687	137.4		68	139.6
			2.36434	2.90811				7227	137.4		89	139.6
			2.71339	3.14084				7857	137.4		95	139.6
			3.02754	3.29924				7916	137.4		108	139.6
			3.28512	3.44719				11809	137.4		11	139.7
			3.57858	3.57011				198	137.5		160	139.7
			3.7206	3.6509				3256	137.5		176	139.7
			3.88893	3.59952				3384	137.5		197	139.7
			3.90986	3.6159				6162	137.5		104	139.8
			3.97469	3.58617				10998	137.5		125	139.8
			4.03297	3.59103				2306	137.6		127	139.8
			3.99897	3.58311				3303	137.6		130	139.8
			3.95857	3.48142				3798	137.6		191	139.8
			3.84498	3.48968				4504	137.6		46	139.9
			3.8319	3.37537				5477	137.6		170	139.9
			3.7284	3.50491				6889	137.6		14	140
			3.69779	3.59316				10050	137.6		41	140
			3.61721	3.63041				10679	137.6		102	140
			3.40352	3.77214				11502	137.6		178	140
			3.22613	3.81089				11655	137.6		180	140
			2.83063	3.93615				11756	137.6		10	140.1
			2.57769	4.02056				128	137.7		13	140.1
			2.26667	4.24261				2915	137.7		26	140.1
			1.9242	4.18484				3623	137.7		28	140.1
			1.68847	4.17844				5622	137.7		32	140.1
			1.40998	4.12621				6254	137.7		87	140.1
			1.10677	4.04199				9352	137.7		112	140.1
			0.962839	3.93538				11638	137.7		15	140.2
			0.796321	3.92188				1470	137.8		39	140.2
			0.777359	3.75333				3197	137.8		111	140.2
			0.824554	3.67216				7556	137.8		192	140.2
			0.854621	3.48744				8638	137.8		198	140.2
			0.993576	3.29474				10758	137.8		20	140.3
			1.12126	3.15618				11960	137.8		193	140.3
			1.22982	3.00414				672	137.9		6	140.4
			1.31252	2.85013				4672	137.9		29	140.4
			1.36425	2.59753				6947	137.9		72	140.4
			1.38185	2.43513				8169	137.9		85	140.4
			1.36425	2.26507				9554	137.9		90	140.4
			1.31252	2.09712				9787	137.9		107	140.4
			1.22982	1.93617				11177	137.9		121	140.4
			1.12126	1.70924				2778	138		185	140.4
			0.993576	1.58814				4645	138		35	140.5
			0.854621	1.31252				5550	138		45	140.5
			0.712607	1.22982				5610	138		65	140.5
			0.501713	1.12126				7772	138		12	140.6
			0.402634	0.993576				9708	138		129	140.7
			0.310452	0.854621				463	138.1		146	140.7
			0.229988	0.712607				924	138.1		42	140.8
			0.163699	0.501713				3415	138.1		119	140.8
			0.111947	0.402634				4700	138.1		61	140.9
			0	0.422399				6534	138.1		64	141
			0	0.393687				10451	138.1		70	141
			0	0.393687				2398	138.2		177	141
			0	0.422399				2767	138.2		43	141.1
			0	0.402634				4308	138.2		109	141.1
			0	0.501713				6283	138.3		161	141.2
			0	0.600659				10219	138.3		187	141.2
			0	0.690923				5410	138.4		195	141.2
			0	0.763588				7124	138.4		54	141.3
			0	0.810805				10624	138.4		56	141.3
			0	0.827185				3520	138.5		149	141.3
			0	0.810805				7921	138.5		169	141.3
			0	0.763588				8659	138.5		59	141.4
			0	0.690923				9391	138.5		105	141.4
			0	0.600659				11040	138.5		197	141.4
			0	0.501713				55	138.6		116	141.5
			0	0.402634				3641	138.6		148	141.5
			0	0.310452				4973	138.6		88	141.6
			0	0.229988				6577	138.6		145	141.6
			0	0.163699				6811	138.6		160	141.6
			0	0.111947				8187	138.6		171	141.6
			0	0				8367	138.6		87	141.7
			0.111947	0				11553	138.6		117	141.7
			0.163699	0				58	138.7		170	141.7
			0.229988	0				2720	138.7		13	141.8
			0.534346	0				4960	138.7		95	141.8
			0.841979	0				8204	138.7		153	141.8
			1.12539	0				8346	138.7		123	141.9
			1.5635	0				1099	138.8		11	142
			2.08229	0				2322	138.8		14	142
			2.67528	0				3557	138.8		66	142
			3.21798	0				4910	138.8		68	142
			3.75276	0.111947				6826	138.8		85	142
			4.2437	0.163699				7260	138.8		98	142
			4.65379	0.229988				8401	138.8		111	142
			5.17329	0.310452				9617	138.8		132	142
			5.43202	0.402634				10423	138.8		173	142
			5.56499	0.501713				11244	138.8		22	142.1
			5.57055	0.600659				11550	138.8		41	142.1
			5.5687	0.690923				2627	138.9		44	142.1
			5.40278	0.763588				5843	138.9		45	142.1
			5.27925	0.810805				6286	138.9		80	142.1
			5.04665	0.827185				6480	138.9		86	142.1
			4.72352	0.810805				8022	138.9		112	142.1
			4.49617	0.763588				6159	139		178	142.1
			4.26005	0.80287				9878	139		192	142.1
			3.86927	0.764358				10426	139		5	142.2
			3.59556	0.731701				10608	139		15	142.2
			3.38921	0.825033				11489	139		35	142.2
			3.06774	0.876784				5432	139.1		94	142.2
			2.73698	0.961689				6178	139.1		108	142.2
			2.39604	1.07481				8426	139.1		10	142.3
			2.12263	1.54135				580	139.2		23	142.3
			1.93617	1.7564				5433	139.2		27	142.3
			1.68373	2.10143				6018	139.2		28	142.3
			1.45718	2.44946				6179	139.2		31	142.3
			1.12262	2.78229				6854	139.2		32	142.3
			1.03526	3.07953				236	139.3		40	142.3
			0.975863	3.43203				4164	139.3		69	142.3
			0.942595	3.64793				11495	139.3		71	142.3
			0.854621	3.78605				1055	139.4		104	142.3
			0.875535	3.83642				4477	139.4		138	142.3
			0.810805	3.90725				5564	139.4		188	142.3
			0.827185	3.94148				9252	139.4		196	142.3
			0.810805	3.96339				10722	139.4		39	142.4
			0.763588	3.89023				5296	139.5		46	142.4
			0.690923	3.73863				10662	139.5		50	142.4
			0.600659	3.80639				1992	139.6		53	142.4
			0.501713	3.81574				4165	139.6		60	142.4
			0.402634	3.98934				6734	139.6		67	142.4
			0.310452	4.14657				7403	139.6		82	142.4
			0.229988	4.42189				8348	139.6		102	142.4
			0.275646	4.62439				8494	139.6		106	142.4
			0.387593	4.58642				8497	139.6		114	142.4
			0.393687	4.80901				9295	139.6		136	142.4
			0.652387	5.1672				9855	139.6		137	142.4
			0.988732	5.30692				11265	139.6		163	142.4
			1.40998	5.37199				11897	139.6		185	142.4
			1.91846	5.3612				1658	139.7		0	142.5
			2.39835	5.31356				2587	139.7		2	142.5
			2.8993	5.23354				2921	139.7		9	142.5
			3.5018	5.09046				7527	139.7		29	142.5
			3.99762	5.00424				10181	139.7		42	142.5
			4.42486	4.73669				941	139.8		61	142.5
			4.75082	4.58201				1833	139.8		93	142.5
			5.06159	4.36509				4198	139.8		101	142.5
			5.16938	4.23147				5805	139.8		128	142.5
			5.1454	4.07749				7081	139.8		131	142.5
			4.99822	3.94574				11570	139.8		157	142.5
			4.74528	3.83872				1123	139.9		167	142.5
			4.40984	3.57216				1173	139.9		168	142.5
			4.01746	3.49298				1513	139.9		175	142.5
			3.59283	3.30523				3369	139.9		181	142.5
			3.08391	3.18396				7750	139.9		186	142.5
			2.6085	3.13249				8182	139.9		195	142.5
			2.24393	2.98288				2407	140		12	142.6
			1.81815	2.66827				3259	140		20	142.6
			1.44187	2.54388				7216	140		21	142.6
			1.11332	2.39681				7851	140		72	142.6
			0.830648	2.23663				8863	140		139	142.6
			0.665412	1.99687				9463	140		156	142.6
			0.514581	1.96794				11473	140		26	142.7
			0.422399	1.86988				439	140.1		56	142.7
			0.393687	1.70621				1641	140.1		62	142.7
			0.393687	1.65222				2631	140.1		74	142.7
			0.534346	1.52389				4107	140.1		78	142.7
			0.566333	1.49529				5170	140.1		83	142.7
			0.731701	1.45528				5404	140.1		89	142.7
			0.911111	1.40353				7088	140.1		109	142.7
			1.2055	1.4892				7417	140.1		119	142.7
			1.429	1.54084				9378	140.1		121	142.7
			1.64145	1.59761				9615	140.1		125	142.7
			1.82856	1.6617				11898	140.1		127	142.7
			1.97703	1.8445				300	140.2		134	142.7
			2.18805	1.96999				425	140.2		142	142.7
			2.28247	2.03197				2233	140.2		149	142.7
			2.33238	2.19401				5178	140.2		183	142.7
			2.33934	2.33244				5346	140.2		189	142.7
			2.307	2.54572				8437	140.2		193	142.7
			2.24001	2.64872				654	140.3		33	142.8
			2.14317	2.70622				1014	140.3		43	142.8
			2.02084	2.71316				1016	140.3		48	142.8
			1.87691	2.59528				3113	140.3		59	142.8
			1.64145	2.53022				4559	140.3		70	142.8
			1.4926	2.41489				187	140.4		97	142.8
			1.32539	2.37173				2775	140.4		107	142.8
			1.07404	2.23911				2945	140.4		130	142.8
			0.920911	2.10143				3098	140.4		133	142.8
			0.764358	1.96675				5671	140.4		148	142.8
			0.61366	1.83997				7857	140.4		191	142.8
			0.402634	1.57575				8625	140.4		198	142.8
			0.310452	1.52157				10937	140.4		199	142.8
			0.229988	1.45528				165	140.5		37	142.9
			0.163699	1.37725				2846	140.5		110	142.9
			0.111947	1.21344				3967	140.5		118	142.9
			0	1.13764				4204	140.5		120	142.9
			0	1.04079				4985	140.5		147	142.9
			0	0.927286				5218	140.5		152	142.9
			0	0.80287				5668	140.5		180	142.9
			0	0.600659				7491	140.5		197	142.9
			0	0.501713				8595	140.5		3	143
			0.111947	0.402634				10087	140.5		25	143
			0.275646	0.310452				11484	140.5		38	143
			0.393687	0.229988				459	140.6		65	143
			0.54044	0.163699				1636	140.6		88	143
			0.713086	0.111947				3821	140.6		99	143
			0.904347	0				5972	140.6		115	143
			1.10237	0.111947				6253	140.6		126	143
			1.29158	0.163699				7532	140.6		150	143
			1.45451	0.229988				7729	140.6		160	143
			1.57439	0.310452				2704	140.7		171	143
			1.63799	0.402634				4527	140.7		172	143
			1.63799	0.501713				272	140.8		176	143
			1.57439	0.600659				4752	140.8		182	143
			1.56646	0.690923				7805	140.8		7	143.1
			1.79112	0.763588				10703	140.8		8	143.1
			1.82346	0.810805				11638	140.8		17	143.1
			2.12866	0.939132				11809	140.8		54	143.1
			2.37447	0.974504				1491	140.9		87	143.1
			2.71003	0.993576				2993	140.9		103	143.1
			3.12039	1.00137				3197	140.9		117	143.1
			3.57381	1.00329				6254	140.9		122	143.1
			3.95173	1.00343				6790	140.9		129	143.1
			4.30289	1.00329				7556	140.9		151	143.1
			4.75339	1.00137				8638	140.9		155	143.1
			5.09518	0.993576				10679	140.9		162	143.1
			5.2113	0.974504				10998	140.9		170	143.1
			5.17649	0.939132				11502	140.9		4	143.2
			5.00812	0.810805				1745	141		6	143.2
			4.73521	0.763588				2306	141		141	143.2
			4.39199	0.690923				2831	141		169	143.2
			4.01125	0.824554				3170	141		177	143.2
			3.61928	0.82911				3384	141		184	143.2
			3.23332	0.86261				3901	141		13	143.3
			2.86194	0.931355				5622	141		18	143.3
			2.54576	1.1472				6145	141		36	143.3
			2.06549	1.33082				7213	141		49	143.3
			2.02034	1.54325				7982	141		64	143.3
			1.76573	1.6923				8989	141		98	143.3
			1.73499	2.04176				11207	141		116	143.3
			1.82846	2.39897				198	141.1		124	143.3
			1.88008	2.76066				256	141.1		174	143.3
			1.96306	3.12862				587	141.1		85	143.4
			2.06839	3.50948				2573	141.1		105	143.4
			2.18001	3.80114				4672	141.1		111	143.4
			2.31638	4.1859				6140	141.1		123	143.4
			2.38597	4.59626				6220	141.1		132	143.4
			2.51168	4.92206				7913	141.1		143	143.4
			2.57577	5.21995				9787	141.1		153	143.4
			2.57769	5.57883				10050	141.1		165	143.4
			2.52153	5.80046				10932	141.1		11	143.5
			2.41476	5.93486				11298	141.1		30	143.5
			2.26667	5.81579				11532	141.1		41	143.5
			2.08713	5.78029				11872	141.1		45	143.5
			1.88561	5.60749				224	141.2		55	143.5
			1.67083	5.31011				233	141.2		63	143.5
			1.48909	4.83529				568	141.2		68	143.5
			1.34969	4.38343				924	141.2		79	143.5
			1.1509	3.8738				1470	141.2		86	143.5
			1.18676	3.33749				3422	141.2		145	143.5
			1.17999	2.72926				3656	141.2		154	143.5
			1.13434	2.28552				4724	141.2		192	143.5
			1.22156	1.84335				9934	141.2		14	143.6
			1.32354	1.48303				1191	141.3		19	143.6
			1.429	1.20585				3110	141.3		35	143.6
			1.52341	1.08091				6889	141.3		75	143.6
			1.51811	0.924112				7151	141.3		95	143.6
			1.57439	0.830648				8169	141.3		144	143.6
			1.57439	0.854621				10219	141.3		178	143.6
			1.51811	0.875535				10821	141.3		179	143.6
			1.41146	0.922753				1896	141.4		10	143.7
			1.2653	1.10283				1974	141.4		15	143.7
			1.09356	1.20449				2708	141.4		23	143.7
			0.911111	1.30403				3974	141.4		32	143.7
			0.731701	1.40401				4504	141.4		40	143.7
			0.566333	1.50501				5477	141.4		104	143.7
			0.422399	1.60409				7809	141.4		112	143.7
			0.229988	1.69422				1209	141.5		39	143.8
			0.387593	1.87691				1986	141.5		67	143.8
			0.439345	1.96808				2915	141.5		69	143.9
			0.683871	2.03168				3303	141.5		163	143.9
			0.948301	2.06039				3415	141.5		181	143.9
			1.26524	1.97703				3420	141.5		196	143.9
			1.62433	1.95622				3663	141.5		53	144
			2.00659	2.00419				4129	141.5		167	144
			2.38527	1.95699				7227	141.5		26	144.1
			2.72849	1.89792				10381	141.5		27	144.1
			3.00346	1.83434				11756	141.5		43	144.1
			3.18154	1.77026				208	141.6		51	144.1
			3.24322	1.70621				2588	141.6		56	144.1
			3.18154	1.63989				4308	141.6		101	144.1
			3.00346	1.49379				5037	141.6		102	144.1
			2.72849	1.36425				5610	141.6		148	144.1
			2.38527	1.31252				6899	141.6		149	144.1
			2.00659	1.34177				7217	141.6		193	144.1
			1.62433	1.28496				9391	141.6		29	144.2
			1.26524	1.22356				205	141.7		59	144.2
			0.948301	1.16507				831	141.7		42	144.3
			0.683871	1.11524				3641	141.7		119	144.3
			0.327398	1.00343				6283	141.7		71	144.4
			0.223895	1.00329				8088	141.7		88	144.5
			0	1.00137				8659	141.7		114	144.5
			0	0.993576				10435	141.7		177	144.5
			0	0.974504				11040	141.7		197	144.5
			0	1.05108				11932	141.7		110	144.6
			0	0.974504				2767	141.8		138	144.7
			0	0.993576				4269	141.8		170	144.7
			0	1.11332				4973	141.8		191	144.7
			0	1.27894				6162	141.8		64	144.8
			0.111947	1.39711				6577	141.8		146	144.8
			0.163699	1.54373				11177	141.8		54	145
			0.341935	1.71446				71	141.9		61	145
			0.47415	1.89792				363	141.9		86	145
			0.632622	2.07688				2456	141.9		6	145.1
			0.924112	2.34266				3067	141.9		23	145.1
			1.16699	2.54096				3321	141.9		9	145.2
			1.42262	2.84361				4700	141.9		12	145.2
			1.6747	3.03305				6177	141.9		14	145.2
			1.90436	3.18172				6811	141.9		30	145.3
			2.20443	3.2909				7124	141.9		67	145.3
			2.38597	3.36215				7772	141.9		120	145.3
			2.62363	3.39533				7921	141.9		156	145.3
			2.73947	3.38753				8187	141.9		39	145.4
			2.80767	3.33336				8346	141.9		41	145.4
			2.83198	3.22661				11879	141.9		178	145.4
			2.81739	2.98924				1942	142		196	145.4
			2.76839	2.79526				2830	142		104	145.5
			2.68779	2.54096				2924	142		129	145.5
			2.57654	2.16712				5843	142		148	145.5
			2.43442	1.79329				6636	142		192	145.5
			2.18794	1.50501				8022	142		43	145.6
			2.01317	1.2148				9211	142		56	145.6
			1.84366	0.943074				9320	142		62	145.6
			1.69164	0.704139				9673	142		149	145.6
			1.64652	0.505634				10638	142		181	145.6
			1.58939	0.275646				10876	142		119	145.7
			1.60849	0.111947				1397	142.1		126	145.7
			1.67477	0				3682	142.1		160	145.7
			1.7879	0				4094	142.1		167	145.9
			1.93721	0				8401	142.1		171	145.9
			2.02966	0				9878	142.1		27	146
			2.21433	0				10433	142.1		47	146
			2.2817	0				1000	142.2		132	146
			2.49715	0				1612	142.2		100	146.1
			2.56528	0				1646	142.2		121	146.1
			2.5589	0				1812	142.2		152	146.1
			2.4855	0				2443	142.2		177	146.1
			2.35886	0				3520	142.2		198	146.1
			2.19593	0				4910	142.2		20	146.2
			2.01348	0				7611	142.2		29	146.2
			1.82526	0				7659	142.2		42	146.2
			1.64037	0				11464	142.2		66	146.2
			1.46319	0				2322	142.3		87	146.2
			1.22087	0				2720	142.3		4	146.3
			1.08645	0				8036	142.3		80	146.3
			0.875535	0.111947				9279	142.3		102	146.3
			0.690923	0.275646				10608	142.3		163	146.3
			0.600659	0.393687				10942	142.3		195	146.3
			0.501713	0.54044				11553	142.3		8	146.4
			0.514581	0.713086				1099	142.4		35	146.4
			0.586098	1.01629				4916	142.4		123	146.4
			0.623675	1.26607				4986	142.4		13	146.5
			0.816086	1.63352				5410	142.4		40	146.5
			0.988732	2.04061				5828	142.4		83	146.5
			1.13434	2.37071				8465	142.4		11	146.6
			1.41282	2.90404				9152	142.4		64	146.6
			1.80616	3.39108				10426	142.4		165	146.6
			2.11992	3.79334				11550	142.4		7	146.7
			2.40504	4.17136				725	142.5		24	146.8
			2.63936	4.50969				2662	142.5		26	146.8
			2.80421	4.79013				7108	142.5		30	146.8
			2.88691	4.99258				8333	142.5		54	146.8
			2.88235	5.09717				8557	142.5		60	146.8
			2.79331	5.1994				236	142.6		72	146.8
			2.62955	5.11764				672	142.6		92	146.8
			2.40607	4.92703				1188	142.6		23	146.9
			2.14093	4.56541				4164	142.6		28	146.9
			1.85296	4.15344				5564	142.6		88	146.9
			1.55991	3.78148				6286	142.6		157	146.9
			1.27702	3.36969				7112	142.6		10	147
			0.942595	2.94739				8348	142.6		93	147
			0.665412	2.46426				9778	142.6		109	147
			0.514581	2.10999				9940	142.6		110	147
			0.310452	1.82151				10465	142.6		148	147
			0.229988	1.53189				11265	142.6		197	147
			0.163699	1.38117				55	142.7		25	147.1
			0.111947	1.11332				144	142.7		53	147.1
			0	1.00329				1067	142.7		86	147.1
			0	1.00343				1658	142.7		111	147.1
			0	1.00329				2269	142.7		191	147.1
			0	1.11332				2366	142.7		22	147.2
			0.111947	1.15727				3106	142.7		45	147.2
			0.163699	1.20449				4457	142.7		68	147.2
			0.229988	1.36153				5432	142.7		89	147.2
			0.310452	1.48909				6189	142.7		98	147.2
			0.402634	1.77093				6830	142.7		149	147.2
			0.501713	1.99572				8955	142.7		151	147.2
			0.600659	2.3466				9338	142.7		170	147.2
			0.80287	2.6438				9747	142.7		178	147.2
			0.927286	2.94843				10248	142.7		196	147.2
			1.04079	3.24138				10662	142.7		199	147.2
			1.13764	3.4986				11256	142.7		9	147.3
			1.21344	3.69431				11897	142.7		67	147.3
			1.2653	3.80511				3756	142.8		94	147.3
			1.29158	3.74038				3880	142.8		99	147.3
			1.29158	3.66688				4003	142.8		155	147.3
			1.2653	3.47875				5605	142.8		160	147.3
			1.21344	3.19281				6388	142.8		56	147.4
			1.13764	2.83409				6734	142.8		91	147.4
			1.04079	2.43229				8958	142.8		125	147.4
			0.927286	2.01767				9923	142.8		168	147.4
			0.80287	1.54373				11433	142.8		27	147.5
			0.600659	1.20585				405	142.9		41	147.5
			0.501713	0.908268				1513	142.9		46	147.5
			0.402634	0.586098				2744	142.9		63	147.5
			0.310452	0.341935				3254	142.9		117	147.5
			0.229988	0.163699				3987	142.9		130	147.5
			0.163699	0.111947				7706	142.9		159	147.5
			0.111947	0				7865	142.9		176	147.5
			0	0				7934	142.9		181	147.5
			0	0.111947				8497	142.9		39	147.6
			0	0.163699				8558	142.9		74	147.6
			0.111947	0.229988				9090	142.9		119	147.6
			0.163699	0.310452				9295	142.9		124	147.6
			0.229988	0.514581				10346	142.9		126	147.6
			0.310452	0.665412				11210	142.9		138	147.6
			0.402634	0.830648				11244	142.9		141	147.6
			0.501713	1.00137				11886	142.9		150	147.6
			0.600659	1.16622				2385	143		152	147.6
			0.690923	1.31252				2433	143		171	147.6
			0.763588	1.42784				4165	143		188	147.6
			0.810805	1.50173				6976	143		6	147.7
			0.827185	1.52718				7240	143		12	147.7
			0.810805	1.50173				7403	143		14	147.7
			0.763588	1.42784				10612	143		19	147.7
			0.690923	1.31252				11259	143		21	147.7
			0.600659	1.16622				966	143.1		43	147.7
			0.501713	1.00137				1173	143.1		47	147.7
			0.402634	0.942595				2424	143.1		114	147.7
			0.310452	0.82911				3687	143.1		129	147.7
			0.229988	0.744569				4521	143.1		156	147.7
			0.163699	0.620903				7387	143.1		186	147.7
			0.111947	0.632622				8182	143.1		0	147.8
			0	0.665412				8232	143.1		34	147.8
			0	0.712607				8777	143.1		65	147.8
			0	0.690923				10786	143.1		66	147.8
			0	0.763588				923	143.2		73	147.8
			0	0.810805				1016	143.2		79	147.8
			0	0.827185				3259	143.2		95	147.8
			0	0.810805				5495	143.2		101	147.8
			0	0.763588				5805	143.2		104	147.8
			0.223895	0.690923				7417	143.2		105	147.8
			0.327398	0.600659				7775	143.2		120	147.8
			0.683871	0.61366				9378	143.2		133	147.8
			0.948301	0.566333				11095	143.2		177	147.8
			1.26524	0.54044				11898	143.2		185	147.8
			1.62433	0.54044				873	143.3		187	147.8
			2.11853	0.566333				4012	143.3		198	147.8
			2.54897	0.61366				4013	143.3		3	147.9
			2.95848	0.600659				4443	143.3		16	147.9
			3.31391	0.690923				5162	143.3		35	147.9
			3.58418	0.763588				6854	143.3		87	147.9
			3.96883	0.810805				10470	143.3		96	147.9
			4.1096	0.827185				11570	143.3		115	147.9
			4.15436	0.810805				11577	143.3		132	147.9
			4.11298	0.763588				425	143.4		167	147.9
			4.00134	0.690923				1095	143.4		193	147.9
			3.8372	0.712607				1904	143.4		8	148
			3.63645	0.665412				6480	143.4		20	148
			3.41068	0.632622				8330	143.4		32	148
			3.1664	0.620903				8502	143.4		42	148
			3.01809	0.632622				11473	143.4		81	148
			2.75913	0.665412				11722	143.4		82	148
			2.64183	0.712607				1055	143.5		102	148
			2.49001	0.690923				2942	143.5		112	148
			2.48862	0.763588				3152	143.5		116	148
			2.49935	0.810805				3580	143.5		153	148
			2.75209	0.827185				5373	143.5		182	148
			2.82688	0.810805				9126	143.5		15	148.1
			3.0371	0.763588				9709	143.5		26	148.1
			3.25593	0.80287				9855	143.5		40	148.1
			3.46158	0.764358				26	143.6		55	148.1
			3.6289	0.731701				800	143.6		61	148.1
			3.58652	0.713086				2052	143.6		64	148.1
			3.66354	0.713086				2463	143.6		106	148.1
			3.62956	0.731701				3113	143.6		121	148.1
			3.48757	0.764358				4263	143.6		4	148.2
			3.24964	0.80287				4843	143.6		29	148.2
			2.93536	0.763588				5972	143.6		33	148.2
			2.56933	0.922753				165	143.7		37	148.2
			2.29011	0.990883				272	143.7		62	148.2
			1.95112	1.04079				300	143.7		72	148.2
			1.57535	1.18599				1490	143.7		77	148.2
			1.27942	1.25726				2992	143.7		92	148.2
			1.13548	1.44431				5170	143.7		97	148.2
			1.07364	1.57652				5218	143.7		136	148.2
			1.09176	1.83813				5547	143.7		139	148.2
			1.14481	2.2738				8383	143.7		140	148.2
			1.18599	2.71342				9620	143.7		146	148.2
			1.37714	3.11765				2631	143.8		157	148.2
			1.55889	3.65247				5178	143.8		175	148.2
			1.72192	4.04645				6683	143.8		49	148.3
			1.85714	4.63035				6988	143.8		54	148.3
			1.95622	5.09037				7213	143.8		80	148.3
			2.12407	5.58315				7531	143.8		83	148.3
			2.29547	6.02108				8494	143.8		85	148.3
			2.37071	6.39601				8672	143.8		110	148.3
			2.64918	6.70733				9278	143.8		118	148.3
			2.78858	6.96234				7982	143.9		123	148.3
			2.93949	7.06323				8363	143.9		142	148.3
			3.32442	7.12688				8625	143.9		147	148.3
			3.5178	7.49564				8740	143.9		148	148.3
			3.82902	7.62003				9277	143.9		162	148.3
			4.12832	7.65096				9426	143.9		164	148.3
			4.39144	7.75687				11020	143.9		169	148.3
			4.70294	7.73968				1180	144		179	148.3
			4.79101	7.86634				6790	144		183	148.3
			4.88441	7.87161				1644	144.1		30	148.4
			4.97471	7.66777				2573	144.1		36	148.4
			4.81749	7.48385				9803	144.1		52	148.4
			4.67226	7.27414				233	144.2		57	148.4
			4.44713	6.86679				602	144.2		70	148.4
			4.27654	6.45577				1895	144.2		84	148.4
			4.23369	5.88175				2808	144.2		111	148.4
			4.17867	5.34666				3967	144.2		144	148.4
			4.13953	4.80612				5471	144.2		145	148.4
			4.12428	4.2151				6448	144.2		163	148.4
			4.26661	3.66198				7312	144.2		172	148.4
			4.29525	3.15813				8769	144.2		196	148.4
			4.53545	2.71081				9292	144.2		10	148.5
			4.737	2.39634				256	144.3		11	148.5
			4.72312	2.03887				1491	144.3		23	148.5
			4.81442	1.59527				1542	144.3		24	148.5
			4.77127	1.47667				1986	144.3		31	148.5
			4.58952	1.35125				4672	144.3		86	148.5
			4.27849	1.22087				11298	144.3		90	148.5
			3.89883	1.08645				84	144.4		113	148.5
			3.48494	0.875535				711	144.4		149	148.5
			3.15152	0.690923				1974	144.4		154	148.5
			2.69224	0.600659				3807	144.4		191	148.5
			2.38786	0.501713				5626	144.4		192	148.5
			2.14893	0.402634				11276	144.4		195	148.5
			1.98308	0.422399				3110	144.5		22	148.6
			1.81022	0.393687				5464	144.5		25	148.6
			1.63989	0.505634				7872	144.5		53	148.6
			1.61368	0.586098				6857	144.6		56	148.6
			1.59077	0.632622				7767	144.6		60	148.6
			1.62161	0.812164				7809	144.7		68	148.6
			1.70272	1.00329				10305	144.7		76	148.6
			1.77737	1.19264				11427	144.7		88	148.6
			1.75793	1.36425				6899	144.8		100	148.6
			1.84502	1.61368				11078	144.8		122	148.6
			1.99202	1.75447				208	144.9		134	148.6
			2.1102	1.8516				2177	144.9		151	148.6
			2.38738	1.90122				3170	144.9		158	148.6
			2.75446	1.90436				7217	144.9		165	148.6
			3.09448	1.97791				9842	144.9		178	148.6
			3.6048	1.95699				730	145		194	148.6
			4.082	1.9242				2696	145.1		199	148.6
			4.45682	1.99815				8088	145.1		7	148.7
			4.87206	2.00976				587	145.2		17	148.7
			5.3013	2.14498				2792	145.2		28	148.7
			5.55121	2.3395				7323	145.2		45	148.7
			5.79441	2.41453				7434	145.2		50	148.7
			5.96479	2.60861				7805	145.2		75	148.7
			6.0781	2.83716				10219	145.2		131	148.7
			6.04467	3.19981				11932	145.2		135	148.7
			6.17454	3.58503				1622	145.3		13	148.8
			6.24699	3.88057				1945	145.3		27	148.8
			6.3981	4.14568				5929	145.3		41	148.8
			6.68616	4.36435				7105	145.3		91	148.8
			6.9755	4.52024				9403	145.3		98	148.8
			7.21887	4.63679				9583	145.3		99	148.8
			7.60527	4.70437				1911	145.4		109	148.8
			8.10311	4.90541				2338	145.4		125	148.8
			8.39069	4.89734				4093	145.4		166	148.8
			8.60323	4.94812				4269	145.4		181	148.8
			8.76898	4.82223				7272	145.4		5	148.9
			8.71762	4.77802				9639	145.4		9	148.9
			8.61503	4.93625				1687	145.5		14	148.9
			8.43343	4.99387				3321	145.5		48	148.9
			8.13666	5.09869				9320	145.5		58	148.9
			7.69991	5.13266				9673	145.5		63	148.9
			7.23962	5.51797				11464	145.5		71	148.9
			6.7976	5.78284				1942	145.6		74	148.9
			6.33488	6.24586				2708	145.6		93	148.9
			6.0486	6.47192				3141	145.6		119	148.9
			5.95025	6.80423				11271	145.6		126	148.9
			5.68037	7.15443				2747	145.7		127	148.9
			5.68586	7.80675				3169	145.7		130	148.9
			5.57959	8.41634				6189	145.7		138	148.9
			5.61736	8.95877				10415	145.7		141	148.9
			5.84798	9.39363				11069	145.7		160	148.9
			6.05333	9.81193				2588	145.8		168	148.9
			6.28119	10.412				3682	145.8		197	148.9
			6.47202	10.7477				4059	145.8		39	149
			6.66597	11.1142				5019	145.8		155	149
			6.93884	11.4883				5592	145.8		159	149
			7.67333	11.7897				5782	145.8		170	149
			8.55699	12.2042				5828	145.8		171	149
			9.25789	12.2467				5933	145.8		177	149
			10.1649	12.3538				7108	145.8		19	149.1
			10.9986	12.3851				11391	145.8		67	149.1
			11.8466	12.3113				65	145.9		73	149.1
			12.7083	11.9146				795	145.9		117	149.1
			13.439	11.937				4914	145.9		133	149.1
			13.9679	11.5487				8002	145.9		161	149.1
			14.2348	11.2427				2352	146		188	149.1
			14.2394	10.7241				4094	146		198	149.1
			14.16	10.0991				6437	146		6	149.2
			13.6771	9.33624				8012	146		16	149.2
			13.2181	8.55148				9747	146		66	149.2
			12.7367	7.79721				11256	146		132	149.2
			12.6035	7.18238				11766	146		152	149.2
			12.3514	6.39579				873	146.1		185	149.2
			12.1437	5.80261				1188	146.1		189	149.2
			12.2306	5.36515				3172	146.1		0	149.3
			12.6474	5.03505				3742	146.1		8	149.3
			13.0839	4.75347				6315	146.1		12	149.3
			13.1586	4.62173				9279	146.1		26	149.3
			13.2405	4.43323				9482	146.1		79	149.3
			13.6768	4.50509				9519	146.1		81	149.3
			13.771	4.69238				9741	146.1		95	149.3
			13.7046	4.97354				10465	146.1		137	149.3
			13.5962	5.11841				11230	146.1		186	149.3
			13.2852	5.40963				71	146.2		35	149.4
			12.65	5.57032				144	146.2		102	149.4
			12.6465	5.97551				589	146.2		104	149.4
			12.2866	6.21497				831	146.2		129	149.4
			12.2985	7.00685				3422	146.2		167	149.4
			12.8124	7.82851				5302	146.2		29	149.5
			13.5809	8.56528				9828	146.2		47	149.5
			14.7655	9.4184				10248	146.2		72	149.5
			15.781	10.5308				11044	146.2		94	149.5
			17.0091	11.6433				64	146.3		4	149.6
			18.6063	12.878				205	146.3		42	149.6
			20.0973	14.1455				365	146.3		46	149.6
			21.4921	15.2135				637	146.3		49	149.6
			22.5946	16.2078				1208	146.3		87	149.6
			23.3525	17.1367				1397	146.3		101	149.6
			23.8634	18.4857				2385	146.3		120	149.6
			24.2211	19.4832				2662	146.3		121	149.6
			24.3472	20.5792				3987	146.3		148	149.6
			24.265	21.5686				4032	146.3		182	149.6
			24.2319	22.5431				5666	146.3		62	149.7
			23.7532	23.748				7240	146.3		80	149.7
			23.4969	24.5024				7387	146.3		110	149.7
			23.2489	25.3781				7775	146.3		112	149.7
			22.5846	26.3677				8036	146.3		157	149.7
			22.6947	26.9686				8558	146.3		23	149.8
			22.5453	26.9278				8777	146.3		123	149.8
			22.5042	26.785				9152	146.3		54	149.9
			22.4609	26.6561				9267	146.3		108	149.9
			22.2352	26.1874				9778	146.3		178	149.9
			22.3128	25.3912				10257	146.3		145	150
			22.1356	24.4002				10942	146.3		149	150
			22.0235	23.1559				2427	146.4		56	150.1
			22.4226	21.831				2896	146.4		151	150.1
			22.4982	20.7168				2917	146.4		111	150.3
			22.8963	19.698				3070	146.4		14	150.4
			23.6754	18.6867				3106	146.4		41	150.5
			24.677	17.3061				3180	146.4		109	150.5
			25.4282	16.4705				3254	146.4		66	150.7
			26.3452	15.4541				4625	146.4		188	150.7
			27.3905	14.5934				7966	146.4		30	151
			28.1503	13.7805				8068	146.4		168	151.2
			29.3973	12.7473				10876	146.4		23	151.3
			29.9539	12.2488				11540	146.4		46	151.3
			30.2916	11.337				635	146.5		47	151.3
			30.5883	10.3344				2870	146.5		72	151.3
			30.4662	10.0871				2942	146.5		49	151.4
			29.9611	9.92273				6428	146.5		54	151.4
			29.0079	9.66181				7365	146.5		178	151.4
			28.4238	9.48055				8402	146.5		56	151.6
			27.731	10.0138				8546	146.5		88	151.6
			27.107	10.3531				11259	146.5		92	151.6
			26.4137	11.2659				1912	146.6		196	151.6
			26.051	12.7867				2744	146.6		83	151.7
			25.595	14.513				4003	146.6		148	151.7
			25.6167	16.8775				7659	146.6		157	151.7
			25.778	19.1515				8955	146.6		14	151.8
			25.8084	22.1992				8959	146.6		6	151.9
			26.4454	25.6896				9399	146.6		27	151.9
			27.3174	29.674				10065	146.6		80	151.9
			28.5293	33.5924				10090	146.6		9	152.1
			29.4817	37.2817				11047	146.6		12	152.1
			31.218	40.92				1795	146.7		29	152.1
			33.0042	44.7557				2433	146.7		102	152.1
			35.0808	47.4699				4457	146.7		45	152.2
			37.1687	49.895				6140	146.7		98	152.2
			39.425	51.6238				6388	146.7		104	152.2
			41.6051	52.3236				7634	146.7		133	152.2
			44.1537	52.2128				7786	146.7		4	152.3
			46.119	51.4138				9660	146.7		147	152.3
			47.9631	49.6689				10084	146.7		34	152.4
			49.0487	46.9897				10786	146.7		77	152.4
			49.6495	44.2033				11433	146.7		110	152.4
			50.0177	40.7773				1463	146.8		111	152.4
			49.3419	36.9885				1471	146.8		152	152.4
			48.6402	33.1173				2703	146.8		161	152.4
			47.6147	29.2946				2782	146.8		20	152.5
			45.8795	26.0639				3580	146.8		24	152.5
			44.112	22.4447				5277	146.8		26	152.5
			41.9418	19.3416				5547	146.8		35	152.5
			40.2788	16.6828				6121	146.8		39	152.5
			38.2893	14.9783				6511	146.8		191	152.5
			37.2368	13.9198				7449	146.8		194	152.5
			36.2397	13.0717				7706	146.8		198	152.5
			35.9576	12.7294				7865	146.8		63	152.6
			35.9409	13.5374				9108	146.8		87	152.6
			36.6986	14.9918				9126	146.8		135	152.6
			37.3365	16.5024				11907	146.8		155	152.6
			38.4187	18.5879				276	146.9		186	152.6
			39.535	20.8566				725	146.9		187	152.6
			41.1564	23.1581				800	146.9		188	152.6
			43.2874	25.5985				1643	146.9		41	152.7
			45.2346	28.6213				2992	146.9		118	152.7
			47.3478	31.1675				6683	146.9		158	152.7
			49.8487	33.5732				7036	146.9		171	152.7
			52.7546	36.49				8330	146.9		175	152.7
			55.535	38.8779				9642	146.9		181	152.7
			58.1972	40.9298				11577	146.9		31	152.8
			61.3754	43.1777				923	147		112	152.8
			64.8668	45.6533				1417	147		159	152.8
			67.9611	47.693				1914	147		66	152.9
			71.4346	49.8284				2052	147		79	152.9
			74.7074	51.4848				4843	147		151	152.9
			77.2515	53.1792				6988	147		10	153
			79.3265	54.8791				7577	147		23	153
			80.497	55.6057				7813	147		54	153
			81.4924	56.0678				8383	147		91	153
			81.0366	55.9484				9655	147		96	153
			79.8326	55.8194				9665	147		114	153
			77.9741	55.7066				9923	147		116	153
			75.6846	55.1742				10902	147		119	153
			73.1326	54.8291				10916	147		138	153
			69.485	54.1713				11095	147		141	153
			67.1936	53.0551				11722	147		150	153
			64.2125	52.2646				26	147.1		174	153
			61.1865	52.4444				1180	147.1		178	153
			58.5665	51.5572				1904	147.1		16	153.1
			56.6118	51.5953				2112	147.1		47	153.1
			55.3786	51.7255				2269	147.1		56	153.1
			54.4787	51.2709				2463	147.1		61	153.1
			53.3429	51.1494				3067	147.1		69	153.1
			53.5724	51.333				3563	147.1		72	153.1
			52.9563	50.8906				4004	147.1		85	153.1
			52.8972	50.7955				4227	147.1		101	153.1
			52.9249	50.0152				7743	147.1		123	153.1
			52.9873	49.3442				8465	147.1		125	153.1
			53.6906	49.2006				8502	147.1		126	153.1
			54.1921	48.708				9090	147.1		182	153.1
			55.0205	48.0138				9620	147.1		30	153.2
			56.3637	47.9026				11210	147.1		50	153.2
			58.1926	47.0747				1000	147.2		55	153.2
			59.826	46.5418				1007	147.2		68	153.2
			60.9144	45.8227				1490	147.2		75	153.2
			62.6189	45.0836				2972	147.2		86	153.2
			64.1857	44.0521				4450	147.2		88	153.2
			66.526	43.1886				4572	147.2		163	153.2
			69.0546	41.2515				4619	147.2		183	153.2
			71.2862	40.0143				5685	147.2		0	153.3
			73.0558	38.364				6830	147.2		11	153.3
			74.8974	36.5315				8462	147.2		17	153.3
			76.9149	34.7915				10808	147.2		32	153.3
			78.9536	32.9359				511	147.3		48	153.3
			80.3494	31.2471				966	147.3		49	153.3
			82.0186	30.0124				1634	147.3		92	153.3
			84.2313	28.7726				3880	147.3		93	153.3
			86.1604	28.8893				5162	147.3		100	153.3
			87.3595	29.3066				5333	147.3		107	153.3
			88.3743	29.7955				6214	147.3		108	153.3
			89.3344	31.8552				6343	147.3		122	153.3
			90.1978	35.0594				6940	147.3		146	153.3
			90.0898	38.9869				7312	147.3		185	153.3
			90.1754	43.2668				8769	147.3		193	153.3
			91.2735	49.5668				9426	147.3		25	153.4
			92.0292	56.1887				10117	147.3		27	153.4
			93.153	62.9531				11346	147.3		42	153.4
			93.5269	70.7341				1609	147.4		59	153.4
			94.2356	78.504				3807	147.4		74	153.4
			95.1564	85.5642				4315	147.4		99	153.4
			96.6699	92.2113				6184	147.4		129	153.4
			98.2484	97.833				6193	147.4		148	153.4
			99.6435	102.859				6243	147.4		149	153.4
			100.439	106.39				6579	147.4		162	153.4
			101.359	108.301				6780	147.4		168	153.4
			101.659	108.417				7872	147.4		196	153.4
			101.47	107.268				7981	147.4		6	153.5
			99.4726	104.766				8232	147.4		36	153.5
			97.1725	101.317				8740	147.4		46	153.5
			95.3224	96.5439				9005	147.4		65	153.5
			92.3041	91.4711				9891	147.4		106	153.5
			89.2029	85.1457				10521	147.4		109	153.5
			85.3649	78.8832				405	147.5		113	153.5
			81.51	72.1368				602	147.5		120	153.5
			76.9706	66.55				1347	147.5		124	153.5
			71.9215	59.9607				2387	147.5		153	153.5
			68.0404	53.9688				2424	147.5		156	153.5
			63.228	48.9319				7531	147.5		170	153.5
			59.2248	43.6584				7717	147.5		180	153.5
			55.5524	39.1111				7951	147.5		13	153.6
			52.0748	35.7705				8532	147.5		28	153.6
			49.0528	32.6739				9278	147.5		40	153.6
			46.4596	30.2806				10647	147.5		51	153.6
			44.2521	28.332				10754	147.5		57	153.6
			42.6788	27.2481				10961	147.5		80	153.6
			42.1124	26.4414				1489	147.6		82	153.6
			41.8421	26.5274				2043	147.6		83	153.6
			42.6069	26.7267				2495	147.6		89	153.6
			44.7215	27.4805				2868	147.6		95	153.6
			47.0532	27.7849				3261	147.6		97	153.6
			50.7528	28.9894				4443	147.6		115	153.6
			54.848	29.9617				4922	147.6		139	153.6
			59.1368	30.9014				5605	147.6		140	153.6
			64.2473	31.4806				6547	147.6		142	153.6
			69.8007	32.0106				6857	147.6		143	153.6
			75.8879	32.8216				8252	147.6		145	153.6
			81.7432	33.4785				8726	147.6		195	153.6
			87.8953	34.4801				11078	147.6		12	153.7
			94.3796	35.1829				1735	147.7		15	153.7
			100.024	36.7446				4013	147.7		19	153.7
			105.132	38.0688				4143	147.7		105	153.7
			110.096	39.3509				4797	147.7		121	153.7
			114.456	41.3722				6448	147.7		154	153.7
			118.401	43.9993				6519	147.7		166	153.7
			121.905	47.0326				6897	147.7		199	153.7
			125.042	51.2812				7112	147.7		8	153.8
			126.568	55.6472				8672	147.7		43	153.8
			128.52	60.3595				9637	147.7		84	153.8
			129.208	65.016				10305	147.7		103	153.8
			129.349	70.4305				10670	147.7		160	153.8
			129.313	76.3104				11917	147.7		167	153.8
			127.206	82.032				411	147.8		173	153.8
			125.399	87.999				557	147.8		184	153.8
			123.715	94.2524				1297	147.8		26	153.9
			121.128	99.4425				1616	147.8		44	153.9
			117.287	104.452				1895	147.8		60	153.9
			113.351	109.267				2292	147.8		76	153.9
			109.929	112.802				2808	147.8		81	153.9
			106.388	115.547				3837	147.8		98	153.9
			102.21	117.428				5123	147.8		102	153.9
			99.0833	118.107				5471	147.8		110	153.9
			95.3173	117.94				6390	147.8		131	153.9
			92.0518	116.672				6452	147.8		132	153.9
			89.3606	114.492				9490	147.8		157	153.9
			86.2864	110.92				11366	147.8		161	153.9
			83.2956	106.295				11427	147.8		179	153.9
			80.0751	100.681				2920	147.9		198	153.9
			77.2112	95.0576				3687	147.9		1	154
			74.0613	88.7587				3756	147.9		14	154
			70.9056	82.1721				6033	147.9		21	154
			66.8999	74.8727				8357	147.9		24	154
			62.9006	67.5736				8938	147.9		38	154
			59.1748	60.8532				9486	147.9		41	154
			55.4203	54.0127				826	148		45	154
			51.6405	47.3195				2900	148		58	154
			48.1982	41.5688				4937	148		62	154
			45.6044	35.892				5626	148		64	154
			43.0135	30.1299				6054	148		70	154
			40.8702	25.868				7197	148		71	154
			39.051	21.908				7767	148		77	154
			38.6293	18.8665				8516	148		111	154
			38.1588	16.2249				9277	148		152	154
			38.4887	14.2474				10976	148		165	154
			38.7268	13.2186				11020	148		177	154
			39.6196	12.2016				11926	148		186	154
			41.5992	12.0037				54	148.1		188	154
			43.8141	12.5969				4517	148.1		192	154
			46.2829	13.0691				7323	148.1		194	154
			49.2617	14.1826				9336	148.1		197	154
			52.4319	15.4871				9886	148.1		4	154.1
			56.9911	16.8577				10379	148.1		7	154.1
			61.9965	18.543				11237	148.1		9	154.1
			67.9079	20.5802				11687	148.1		20	154.1
			74.7434	22.6741				711	148.2		73	154.1
			82.163	25.0728				727	148.2		90	154.1
			89.0518	27.1849				1015	148.2		104	154.1
			97.7786	29.5674				4404	148.2		135	154.1
			105.745	33.0777				5464	148.2		144	154.1
			114.048	36.856				6190	148.2		147	154.1
			122.053	40.8442				6287	148.2		191	154.1
			129.076	45.7194				6670	148.2		2	154.2
			135.862	50.6103				7062	148.2		23	154.2
			141.498	56.1883				7982	148.2		29	154.2
			146.286	62.9908				8736	148.2		34	154.2
			149.686	68.9266				11929	148.2		35	154.2
			151.181	75.0758				84	148.3		63	154.2
			152.326	81.9418				2177	148.3		79	154.2
			152.215	89.4734				3193	148.3		87	154.2
			150.589	96.2314				4906	148.3		118	154.2
			148.26	102.795				5929	148.3		128	154.2
			144.765	108.439				6129	148.3		133	154.2
			140.206	114.026				7105	148.3		137	154.2
			135.239	118.231				9583	148.3		158	154.2
			129.239	121.417				9639	148.3		169	154.2
			123.145	124.064				10259	148.3		181	154.2
			116.48	125.839				10402	148.3		187	154.2
			110.345	126.928				10642	148.3		18	154.3
			102.466	127.176				11018	148.3		33	154.3
			96.2093	125.326				730	148.4		54	154.3
			89.5151	123.234				1622	148.4		66	154.3
			83.1854	120.506				3176	148.4		78	154.3
			77.426	116.456				4751	148.4		112	154.3
			71.7801	112.481				7272	148.4		119	154.3
			66.6007	107.508				8854	148.4		155	154.3
			61.6786	102.041				10817	148.4		159	154.3
			57.1683	96.8581				1268	148.5		175	154.3
			53.1506	90.9665				1989	148.5		10	154.4
			48.4303	84.3896				2338	148.5		31	154.4
			44.6072	76.9968				10016	148.5		37	154.4
			41.1046	70.4143				10104	148.5		39	154.4
			37.2796	63.2277				11508	148.5		61	154.4
			33.6259	56.5057				1066	148.6		72	154.4
			30.2521	49.4371				1129	148.6		101	154.4
			27.351	42.9839				2326	148.6		114	154.4
			24.898	36.7526				2934	148.6		123	154.4
			23.1485	30.8177				3576	148.6		138	154.4
			22.2922	25.5141				4391	148.6		150	154.4
			21.3838	20.7133				5373	148.6		164	154.4
			22.0169	16.4647				9292	148.6		171	154.4
			22.6922	13.2497				9728	148.6		178	154.4
			24.3539	10.3146				10188	148.6		47	154.5
			26.6655	8.16938				11851	148.6		48	154.5
			29.8099	6.58834				1179	148.7		55	154.5
			32.9452	5.09104				4273	148.7		69	154.5
			36.6125	4.40782				4576	148.7		85	154.5
			41.4194	3.5596				6953	148.7		91	154.5
			46.1482	3.22823				7434	148.7		146	154.5
			51.3645	3.0368				9045	148.7		151	154.5
			56.4974	2.70079				9839	148.7		163	154.5
			61.8742	2.73028				10317	148.7		182	154.5
			68.8504	2.85546				11092	148.7		17	154.6
			75.3295	3.28649				1679	148.8		30	154.6
			82.0773	3.69497				5456	148.8		49	154.6
			89.1876	4.45934				138	148.9		53	154.6
			96.2369	5.60269				1945	148.9		56	154.6
			102.905	7.29878				4171	148.9		86	154.6
			108.863	9.88791				5701	148.9		136	154.6
			114.645	13.6435				7185	148.9		174	154.6
			119.682	18.6923				9842	148.9		183	154.6
			123.374	26.148				10598	148.9		11	154.7
			126.194	33.7689				11069	148.9		68	154.7
			127.691	44.3301				11205	148.9		75	154.7
			127.936	55.4685				176	149		92	154.7
			126.363	67.66				1214	149		107	154.7
			124.145	80.5918				2912	149		116	154.7
			121.072	93.327				3172	149		120	154.7
			116.07	106.372				4059	149		168	154.7
			111.26	117.619				5019	149		172	154.7
			106.028	127.074				6400	149		185	154.7
			100.829	134.607				6437	149		189	154.7
			95.5783	139.574				8002	149		0	154.8
			89.4587	141.768				9381	149		6	154.8
			84.4229	141.937				11276	149		80	154.8
			79.6019	139.824				65	149.1		88	154.8
			74.5069	135.808				2212	149.1		96	154.8
			70.2134	129.781				2747	149.1		109	154.8
			66.1799	123.044				3169	149.1		124	154.8
			62.3125	115.437				5300	149.1		125	154.8
			58.1963	107.599				5592	149.1		126	154.8
			54.4642	99.4854				5726	149.1		141	154.8
			50.1963	90.7823				6384	149.1		50	154.9
			45.9897	83.4382				7476	149.1		59	154.9
			41.7678	74.7382				8701	149.1		113	154.9
			38.099	67.2138				9464	149.1		115	154.9
			34.8504	59.5758				9519	149.1		140	154.9
			31.1521	51.909				11230	149.1		148	154.9
			27.5882	44.6043				11391	149.1		149	154.9
			24.8415	37.1473				3141	149.2		170	154.9
			22.1989	30.7936				4533	149.2		180	154.9
			19.6406	25.0183				5168	149.2		196	154.9
			17.6808	19.5808				10609	149.2		12	155
			15.8552	14.8998				1687	149.3		27	155
			14.5172	11.2803				1911	149.3		83	155
			13.5696	7.90763				2352	149.3		95	155
			13.3255	5.68043				4093	149.3		106	155
			13.1962	4.02326				5043	149.3		121	155
			13.2003	3.25757				5575	149.3		129	155
			14.0369	2.45329				5759	149.3		139	155
			15.6669	1.87835				10415	149.3		145	155
			17.8343	1.32992				10467	149.3		162	155
			20.4962	1.11332				9482	149.4		195	155
			24.1081	0.942595				11221	149.4		8	155.1
			27.6342	0.82911				11877	149.4		46	155.1
			31.9134	0.744569				637	149.5		99	155.1
			36.1745	0.620903				1061	149.5		100	155.1
			40.4399	0.632622				1110	149.5		105	155.1
			45.1699	0.777359				2091	149.5		122	155.1
			49.8135	0.876305				3790	149.5		14	155.2
			54.0211	1.03286				4914	149.5		26	155.2
			58.2818	1.23774				5537	149.5		32	155.2
			61.6009	1.66732				1678	149.6		89	155.2
			64.1406	2.07869				1912	149.6		110	155.2
			66.2145	2.66167				2896	149.6		111	155.2
			68.5487	3.5823				3236	149.6		143	155.2
			69.6205	5.51708				6038	149.6		156	155.2
			70.3947	8.19336				7604	149.6		198	155.2
			70.677	11.5683				7966	149.6		15	155.3
			70.1769	16.1635				8226	149.6		19	155.3
			68.9577	21.6469				1247	149.7		41	155.3
			66.8052	29.2019				9108	149.7		98	155.3
			64.6	38.1236				529	149.8		157	155.3
			61.8368	48.7971				7092	149.8		194	155.3
			58.4275	60.4036				7305	149.8		24	155.4
			55.1056	72.6314				2917	149.9		131	155.4
			51.3664	84.8024				5709	149.9		186	155.4
			47.2684	96.6556				10229	149.9		197	155.4
			43.3837	107.578				34	150		4	155.5
			39.9208	116.204				4783	150		9	155.5
			36.2288	123.285				5344	150.1		20	155.5
			33.3923	127.45				5736	150.1		135	155.5
			30.6664	128.827				7506	150.1		161	155.5
			29.1518	126.889				8826	150.1		177	155.5
			28.0821	122.321				9642	150.1		188	155.5
			27.0588	115.011				10649	150.1		23	155.6
			25.7755	105.567				11540	150.1		133	155.6
			25.3486	94.2784				260	150.2		62	155.7
			24.6583	82.3923				4146	150.2		71	155.7
			24.4297	70.6079				5983	150.2		102	155.7
			23.8757	59.0522				6940	150.2		123	155.7
			22.9044	48.5314				10916	150.2		147	155.7
			22.0491	38.3956				2501	150.3		63	155.8
			20.7621	29.7495				9411	150.3		178	155.8
			19.5454	22.2234				2082	150.4		146	156
			18.0903	16.3238				4069	150.4		182	156
			16.7297	11.8681				5740	150.4		61	156.1
			15.4563	8.59972				8462	150.4		56	156.6
			14.4761	6.00585				276	150.5		6	156.8
			13.5986	4.00957				3161	150.5		41	156.9
			12.516	2.96846				8532	150.6		123	157.7
			12.5288	1.67783				11884	150.6		61	157.9
			12.2963	0.959517				2868	150.7		14	158.2
			12.423	0.439345				5076	150.7		148	158.2
			12.6553	0.223895				6089	150.7		130	158.3
			13.7197	0				9196	150.7		83	158.4
			14.508	0				11363	150.7		135	158.4
			15.8914	0				2387	150.8		170	158.4
			17.236	0				6428	150.8		86	158.5
			18.627	0				10613	150.8		92	158.6
			20.248	0				6547	150.9		146	158.6
			22.4033	0				10521	150.9		182	158.6
			24.5712	0				11084	150.9		49	158.7
			26.6111	0				4315	151		74	158.7
			28.5385	0				5149	151		105	158.7
			30.1402	0				8879	151		149	158.7
			31.9379	0				10165	151		172	158.7
			33.352	0				10647	151		20	158.8
			34.0752	0				10890	151		48	158.8
			34.5514	0.111947				838	151.1		63	158.8
			34.6012	0.275646				3563	151.1		100	158.8
			34.3955	0.729529				5123	151.1		120	158.8
			33.6494	1.25543				6780	151.1		192	158.8
			32.7597	2.06629				8732	151.1		6	158.9
			31.5529	3.68235				11937	151.1		10	158.9
			30.1487	5.26657				511	151.2		23	158.9
			28.1554	7.31213				1845	151.2		32	158.9
			26.7417	9.96787				3631	151.2		41	158.9
			24.7174	13.4157				7630	151.2		54	158.9
			22.932	18.3323				7910	151.2		80	158.9
			21.1914	23.6501				3261	151.3		111	158.9
			19.4586	29.2842				6214	151.3		129	158.9
			17.6205	36.1062				8615	151.3		142	158.9
			15.9842	43.1671				9174	151.3		174	158.9
			14.5754	50.2752				11794	151.3		30	159
			13.7705	57.4185				803	151.4		47	159
			13.1787	63.9916				4050	151.4		70	159
			12.9851	70.2246				7548	151.4		84	159
			12.8765	75.0592				10259	151.4		85	159
			13.5758	78.9019				11929	151.4		87	159
			14.3874	80.9395				2109	151.5		109	159
			15.7784	81.3776				2127	151.5		133	159
			16.8833	79.8379				4523	151.5		147	159
			18.2207	76.8291				8600	151.5		152	159
			19.4722	72.3485				5528	151.6		156	159
			20.5838	66.3921				8114	151.6		160	159
			21.2381	60.133				9856	151.6		177	159
			21.4344	53.2696				11366	151.6		181	159
			21.2501	46.0764				1096	151.7		197	159
			20.706	38.8118				1807	151.7		9	159.1
			19.8746	31.404				1997	151.7		17	159.1
			18.6115	25.1661				3003	151.7		18	159.1
			17.4333	19.9146				6713	151.7		26	159.1
			16.1062	14.8513				7318	151.7		29	159.1
			14.8802	10.9196				8714	151.7		43	159.1
			13.8723	7.88716				9235	151.7		58	159.1
			12.7255	5.41461				1439	151.8		75	159.1
			12.0273	3.68714				2920	151.8		107	159.1
			11.3619	2.12327				3157	151.8		110	159.1
			11.1581	1.34711				4364	151.8		118	159.1
			10.7706	0.551292				6287	151.8		136	159.1
			10.7183	0.223895				7393	151.8		138	159.1
			10.3228	0				7743	151.8		144	159.1
			10.4742	0				10033	151.8		154	159.1
			10.1946	0				10642	151.8		184	159.1
			10.1826	0				11819	151.8		185	159.1
			10.0686	0				3037	151.9		3	159.2
			10.2313	0				3134	151.9		8	159.2
			10.6511	0				4937	151.9		15	159.2
			11.1107	0				6129	151.9		24	159.2
			11.7856	0				8191	151.9		27	159.2
			12.679	0				8854	151.9		35	159.2
			13.6275	0				9886	151.9		40	159.2
			14.4459	0.111947				10104	151.9		44	159.2
			15.2943	0.387593				11237	151.9		50	159.2
			16.2791	0.557386				11908	151.9		66	159.2
			16.742	0.770428				218	152		71	159.2
			17.1043	1.13548				1268	152		72	159.2
			17.1261	1.47068				4171	152		78	159.2
			16.8075	1.83407				6595	152		81	159.2
			16.2771	2.31464				6953	152		90	159.2
			15.3954	3.2715				9839	152		95	159.2
			14.1366	4.33596				10016	152		98	159.2
			12.8717	5.38854				10554	152		112	159.2
			11.5125	6.58223				11092	152		115	159.2
			10.333	7.91674				2028	152.1		145	159.2
			9.26156	9.49278				2043	152.1		151	159.2
			8.29201	11.2238				2372	152.1		161	159.2
			7.50153	13.0812				3804	152.1		162	159.2
			6.76455	15.2442				6712	152.1		165	159.2
			6.31723	17.6482				7461	152.1		167	159.2
			6.01834	19.6403				7702	152.1		186	159.2
			5.86154	21.7291				7717	152.1		188	159.2
			5.98095	23.7099				9448	152.1		199	159.2
			6.1268	25.4588				9579	152.1		11	159.3
			6.23942	26.8503				1246	152.2		31	159.3
			6.04536	28.0417				1297	152.2		52	159.3
			6.06005	28.8433				1412	152.2		60	159.3
			5.95531	29.0402				1762	152.2		97	159.3
			5.85686	28.8513				1951	152.2		114	159.3
			5.60947	28.1555				2112	152.2		137	159.3
			5.4557	27.0041				2912	152.2		139	159.3
			5.24168	25.0707				4696	152.2		163	159.3
			5.02012	22.9632				4944	152.2		175	159.3
			4.72874	20.8872				6670	152.2		178	159.3
			4.47279	18.5515				7187	152.2		183	159.3
			4.31535	16.2554				11928	152.2		195	159.3
			4.03385	13.8621				424	152.3		12	159.4
			3.9733	11.6395				752	152.3		13	159.4
			3.79915	9.64789				1484	152.3		19	159.4
			3.79789	7.77371				2170	152.3		21	159.4
			3.68843	6.15182				2281	152.3		28	159.4
			3.77376	5.21721				2326	152.3		33	159.4
			3.75394	4.26532				4404	152.3		42	159.4
			3.71274	3.48537				5701	152.3		45	159.4
			3.72014	2.83985				6257	152.3		53	159.4
			3.84106	2.36813				6994	152.3		55	159.4
			3.95942	2.01631				7016	152.3		56	159.4
			4.17397	1.6747				7198	152.3		59	159.4
			4.29252	1.42262				8403	152.3		64	159.4
			4.29359	1.16699				9045	152.3		68	159.4
			4.33101	0.924112				10356	152.3		89	159.4
			4.13311	0.632622				10496	152.3		96	159.4
			4.15601	0.47415				11480	152.3		99	159.4
			4.01345	0.341935				11508	152.3		101	159.4
			3.79805	0.163699				450	152.4		124	159.4
			3.53261	0.111947				989	152.4		125	159.4
			3.23992	0				1066	152.4		127	159.4
			2.86587	0				1179	152.4		132	159.4
			2.5987	0				3208	152.4		141	159.4
			2.33689	0				4029	152.4		143	159.4
			2.12384	0				6069	152.4		168	159.4
			1.96276	0				6400	152.4		180	159.4
			1.67083	0				6714	152.4		189	159.4
			1.52389	0				7543	152.4		190	159.4
			1.47667	0.223895				8070	152.4		14	159.5
			1.42262	0.327398				8540	152.4		34	159.5
			1.36502	0.459976				10598	152.4		38	159.5
			1.30458	0.620903				176	152.5		39	159.5
			1.16622	0.917215				1129	152.5		46	159.5
			1.12126	1.16712				1214	152.5		62	159.5
			1.05717	1.43131				2310	152.5		69	159.5
			0.974504	1.6923				3049	152.5		77	159.5
			0.875535	1.92981				3411	152.5		108	159.5
			0.80287	2.12332				4274	152.5		113	159.5
			0.764358	2.25503				4638	152.5		122	159.5
			0.731701	2.42448				4751	152.5		123	159.5
			0.713086	2.45446				5352	152.5		150	159.5
			0.713086	2.53459				5759	152.5		155	159.5
			0.843648	2.50265				7062	152.5		159	159.5
			1.04	2.44685				7140	152.5		166	159.5
			1.19656	2.38102				8258	152.5		0	159.6
			1.30403	2.31512				8855	152.5		5	159.6
			1.52389	2.25327				9315	152.5		22	159.6
			1.95543	2.19336				10188	152.5		25	159.6
			2.24058	2.12826				10418	152.5		76	159.6
			2.51515	1.90122				772	152.6		82	159.6
			2.76634	1.8516				1575	152.6		102	159.6
			2.98032	1.75447				2399	152.6		116	159.6
			3.14313	1.61368				2850	152.6		119	159.6
			3.24194	1.36425				2900	152.6		131	159.6
			3.26669	1.19264				2908	152.6		157	159.6
			3.21167	1.11524				4373	152.6		158	159.6
			3.07689	1.08781				4533	152.6		169	159.6
			2.86869	1.02631				5135	152.6		196	159.6
			2.52596	1.01459				6176	152.6		4	159.7
			2.24026	1.05502				6941	152.6		51	159.7
			1.92229	1.06805				7476	152.6		57	159.7
			1.59501	1.21432				7577	152.6		61	159.7
			1.27907	1.29158				8701	152.6		79	159.7
			0.917215	1.45451				8736	152.6		104	159.7
			0.620903	1.57439				10317	152.6		121	159.7
			0.571924	1.63799				11507	152.6		126	159.7
			0.491096	1.74994				11867	152.6		130	159.7
			0.453883	1.73809				138	152.7		173	159.7
			0.310452	1.6845				529	152.7		179	159.7
			0.402634	1.71398				1989	152.7		194	159.7
			0.61366	1.6687				2031	152.7		198	159.7
			0.764358	1.748				2091	152.7		1	159.8
			0.920911	1.7879				2212	152.7		36	159.8
			1.07404	1.97593				2934	152.7		65	159.8
			1.21344	2.24509				3450	152.7		83	159.8
			1.3289	2.48343				4604	152.7		91	159.8
			1.41146	2.78415				4622	152.7		106	159.8
			1.56646	3.05184				5043	152.7		128	159.8
			1.61821	3.39965				5618	152.7		171	159.8
			1.64145	3.69452				8510	152.7		176	159.8
			1.7513	3.91649				9268	152.7		2	159.9
			1.77977	4.04871				10339	152.7		16	159.9
			1.80574	4.07941				11221	152.7		37	159.9
			1.83202	4.00361				11469	152.7		73	159.9
			1.85791	3.8242				534	152.8		86	159.9
			1.87896	3.55219				1110	152.8		88	159.9
			1.8141	3.4297				3541	152.8		92	159.9
			1.82856	3.06241				4399	152.8		103	159.9
			1.80438	2.80009				5300	152.8		117	159.9
			1.73809	2.55811				5537	152.8		134	159.9
			1.63005	2.28271				5789	152.8		146	159.9
			1.41146	2.15753				5963	152.8		148	159.9
			1.2653	1.99764				11018	152.8		153	159.9
			1.09356	1.96794				395	152.9		170	159.9
			0.911111	1.86911				1005	152.9		191	159.9
			0.731701	1.78531				1760	152.9		49	160
			0.67828	1.76632				2954	152.9		74	160
			0.586098	1.62161				2969	152.9		93	160
			0.459976	1.52718				2997	152.9		105	160
			0.47415	1.38185				3627	152.9		120	160
			0.514581	1.20132				3883	152.9		164	160
			0.61366	1.00343				4391	152.9		193	160
			0.764358	0.805268				4689	152.9		20	160.1
			0.920911	0.620903				4917	152.9		100	160.1
			1.29793	0.459976				5355	152.9		149	160.1
			1.54084	0.327398				5575	152.9		172	160.1
			1.78887	0.223895				6817	152.9		182	160.1
			2.03237	0				7092	152.9		192	160.1
			2.25978	0				7445	152.9		32	160.2
			2.45794	0				7604	152.9		47	160.2
			2.61278	0				8226	152.9		54	160.2
			2.71074	0				8252	152.9		63	160.2
			2.74061	0				10229	152.9		67	160.2
			2.69565	0.111947				10379	152.9		111	160.2
			2.68723	0.163699				10817	152.9		135	160.2
			2.54967	0.229988				11346	152.9		140	160.2
			2.37082	0.310452				331	153		177	160.2
			2.09493	0.402634				2298	153		197	160.2
			1.9144	0.501713				2490	153		6	160.3
			1.73513	0.600659				3236	153		9	160.3
			1.56963	0.80287				3576	153		30	160.3
			1.42377	0.927286				4009	153		41	160.3
			1.22356	1.04079				4393	153		48	160.3
			1.1382	1.13764				4398	153		80	160.3
			1.05108	1.21344				6320	153		129	160.3
			0.810805	1.2653				8473	153		133	160.3
			0.763588	1.29158				10329	153		142	160.3
			0.690923	1.40353				11359	153		185	160.3
			0.712607	1.429				1167	153.1		187	160.3
			0.665412	1.44343				1244	153.1		18	160.4
			0.632622	1.44809				1396	153.1		81	160.4
			0.620903	1.44343				1678	153.1		109	160.4
			0.632622	1.429				2504	153.1		138	160.4
			0.777359	1.40353				2725	153.1		145	160.4
			0.876305	1.29158				4041	153.1		152	160.4
			0.920911	1.37725				4146	153.1		154	160.4
			1.07404	1.37714				5680	153.1		156	160.4
			1.21344	1.47957				6343	153.1		29	160.5
			1.3289	1.51494				6416	153.1		35	160.5
			1.41146	1.55991				6883	153.1		70	160.5
			1.56646	1.61503				7960	153.1		72	160.5
			1.61821	1.60395				10467	153.1		85	160.5
			1.64145	1.69435				11261	153.1		87	160.5
			1.63935	1.76688				11519	153.1		90	160.5
			1.72802	1.81218				11524	153.1		110	160.5
			1.73945	1.82076				11851	153.1		118	160.5
			1.75156	1.78531				11909	153.1		144	160.5
			1.76573	1.70272				1061	153.2		151	160.5
			1.77988	1.50173				1247	153.2		161	160.5
			1.71515	1.36425				1965	153.2		165	160.5
			1.7383	1.19264				3311	153.2		181	160.5
			1.73172	1.11524				4231	153.2		10	160.6
			1.69087	0.975863				5168	153.2		17	160.6
			1.61368	0.86261				5709	153.2		71	160.6
			1.42784	0.784602				5736	153.2		78	160.6
			1.31252	0.744569				5995	153.2		107	160.6
			1.16622	0.665412				6862	153.2		136	160.6
			1.00137	0.712607				8516	153.2		160	160.6
			0.942595	0.690923				9735	153.2		186	160.6
			0.82911	0.987482				10429	153.2		188	160.6
			0.744569	1.1382				10646	153.2		12	160.7
			0.620903	1.28716				11129	153.2		15	160.7
			0.632622	1.54366				11675	153.2		19	160.7
			0.665412	1.73255				11877	153.2		31	160.7
			0.712607	1.92434				371	153.3		40	160.7
			0.690923	2.22438				826	153.3		89	160.7
			0.763588	2.44989				1069	153.3		114	160.7
			0.810805	2.66151				3769	153.3		168	160.7
			0.939132	2.84317				4069	153.3		124	160.8
			1.08645	2.97791				5022	153.3		8	160.9
			1.15727	3.05061				6038	153.3		14	160.9
			1.34331	3.05059				7506	153.3		64	160.9
			1.47744	2.89995				8710	153.3		56	161
			1.63605	2.77571				9885	153.3		190	161
			1.92741	2.57782				11705	153.3		53	161.1
			2.16837	2.32338				260	153.4		102	161.1
			2.4162	2.03237				314	153.4		123	161.1
			2.6492	1.72528				1199	153.4		130	161.3
			2.84349	1.42095				3161	153.4		86	161.6
			2.90329	1.13501				4592	153.4		170	162
			2.98586	0.731701				5098	153.4		9	163.4
			2.97262	0.790227				5194	153.4		105	163.9
			2.86598	0.749796				5344	153.4		177	164.1
			2.67677	0.689965				5726	153.4		86	164.3
			2.42245	0.784602				6005	153.4		146	164.3
			2.12455	0.917215				6282	153.4		156	164.4
			1.80574	1.00343				7033	153.4		0	164.5
			1.48724	1.20132				7185	153.4		78	164.5
			1.18676	1.38185				7222	153.4		48	164.6
			0.955596	1.52718				7305	153.4		72	164.6
			0.730032	1.62161				8121	153.4		148	164.6
			0.652387	1.65437				10152	153.4		197	164.6
			0.54044	1.62161				338	153.5		28	164.7
			0.790227	1.52718				435	153.5		43	164.7
			0.941058	1.38185				1128	153.5		44	164.7
			1.06064	1.20132				1583	153.5		46	164.7
			1.42377	1.00343				3574	153.5		71	164.7
			1.73255	0.805268				4370	153.5		81	164.7
			2.04422	0.73285				4433	153.5		102	164.7
			2.33895	0.623675				7541	153.5		147	164.7
			2.70723	0.669333				8689	153.5		166	164.7
			2.95617	0.698045				9130	153.5		188	164.7
			3.14318	0.632622				9385	153.5		195	164.7
			3.2564	0.812164				9487	153.5		23	164.8
			3.28955	1.00329				9859	153.5		33	164.8
			3.24233	1.19264				11869	153.5		35	164.8
			3.12014	1.36425				508	153.6		38	164.8
			2.93303	1.50173				1679	153.6		47	164.8
			2.6943	1.59077				1985	153.6		120	164.8
			2.41894	1.62161				2301	153.6		132	164.8
			2.04875	1.59077				3475	153.6		140	164.8
			1.77249	1.50173				3849	153.6		141	164.8
			1.60557	1.36425				6054	153.6		142	164.8
			1.38897	1.19264				6377	153.6		182	164.8
			1.06064	1.00329				7069	153.6		194	164.8
			0.975863	0.812164				7353	153.6		41	164.9
			0.917215	0.632622				7903	153.6		61	164.9
			0.812164	0.47415				8394	153.6		64	164.9
			0.830648	0.341935				9382	153.6		68	164.9
[truncated: 4,002 more rows]

## Sheet: Figure 2c
Figure 2c	Example of LFP and spiking in the network with a low level of I-to-E inhibition.											Example of LFP and spiking in the network with a high level of I-to-E inhibition.
	LFP			Excitatory population			Inhibitiory population					LFP			Excitatory population			Inhibitiory population
	time	lfp		unit id	spike time		unit id	spike time				time	lfp		unit id	spike time		unit id	spike time
	0	-1.08805e-09		374	5.2		165	9.2				0	-2.14717e-09		5773	5.4		167	8.6
	1.0101	-3.67265e-11		3051	6.3		5	9.5				1.0101	-3.6107e-10		9348	5.8		20	9.9
	2.0202	1.70883e-09		4169	8.2		140	9.6				2.0202	4.78036e-09		5053	6		199	9.9
	3.0303	1.85983e-09		6008	8.2		118	11.9				3.0303	9.18538e-09		10272	7.1		35	10
	4.0404	-3.75846e-10		8507	8.3		4	12.1				4.0404	7.15116e-09		4062	9.3		100	11.1
	5.05051	-1.16942e-09		4485	9.4		26	12.3				5.05051	2.5677e-09		2895	9.7		18	12.5
	6.06061	1.05535e-09		2286	9.5		71	12.5				6.06061	4.69409e-09		4977	10.3		123	12.5
	7.07071	8.65709e-10		7751	9.7		63	12.6				7.07071	9.38151e-09		11552	12		19	13.3
	8.08081	-3.35976e-09		2421	11		103	13				8.08081	8.49965e-10		10665	12.4		134	13.4
	9.09091	-2.07819e-09		7091	11.8		1	13.1				9.09091	-1.84922e-08		7706	12.7		127	15
	10.101	8.54425e-09		9469	11.9		83	14				10.101	-2.42177e-08		11421	12.9		37	16
	11.1111	1.35512e-08		3720	12		29	14.5				11.1111	-1.09175e-08		1008	13.1		134	17
	12.1212	1.47221e-10		11010	12.7		98	15.8				12.1212	-8.50335e-10		9038	13.2		161	17
	13.1313	-1.97308e-08		1645	13.7		45	15.9				13.1313	5.02658e-09		3639	13.5		33	17.3
	14.1414	-2.3598e-08		2198	13.8		145	15.9				14.1414	2.618e-08		5269	13.6		171	17.5
	15.1515	-6.87554e-09		4009	14.1		112	16				15.1515	3.77094e-08		7693	13.6		116	17.8
	16.1616	1.21383e-08		7094	14.1		82	16.1				16.1616	-6.649e-09		9659	13.6		72	17.9
	17.1717	1.42229e-08		8779	14.3		25	16.7				17.1717	-7.0644e-08		4084	14		82	18.2
	18.1818	4.63717e-09		4162	14.4		76	16.8				18.1818	-5.90995e-08		9305	14.1		1	18.3
	19.1919	6.6942e-09		7511	14.5		17	17.2				19.1919	3.54664e-08		10900	14.9		189	18.4
	20.202	2.20318e-08		8072	14.7		134	17.3				20.202	1.12948e-07		3853	15.5		190	18.5
	21.2121	2.03288e-08		10217	15		114	17.4				21.2121	1.01657e-07		3892	15.8		56	19.2
	22.2222	-9.734e-09		11944	15.3		10	17.6				22.2222	1.66047e-08		6649	15.9		4	20
	23.2323	-3.11454e-08		164	15.8		184	17.7				23.2323	-9.35873e-08		4911	16.6		62	20.1
	24.2424	-1.73893e-08		7973	15.8		40	17.8				24.2424	-1.5744e-07		10272	16.6		20	20.6
	25.2525	-3.21673e-09		10272	16.4		192	18				25.2525	-1.06823e-07		1086	16.8		22	21.1
	26.2626	-1.93351e-08		4699	16.5		69	18.1				26.2626	2.24837e-08		1569	18.1		128	21.1
	27.2727	-2.13218e-08		9582	16.9		13	18.2				27.2727	1.23602e-07		2346	18.3		152	21.4
	28.2828	2.46887e-08		1903	17.8		64	18.8				28.2828	1.51663e-07		9838	18.4		1	22.2
	29.2929	4.34067e-08		9309	18		181	19.8				29.2929	7.42688e-08		1903	18.7		168	22.4
	30.303	-1.90725e-08		10876	18.1		140	20.5				30.303	-1.37303e-07		6902	18.8		191	23.4
	31.3131	-4.68877e-08		7684	18.2		99	20.9				31.3131	-2.63396e-07		10272	19.8		79	23.5
	32.3232	5.32624e-08		9663	18.2		120	21.3				32.3232	3.30648e-09		11677	19.9		55	23.6
	33.3333	1.22874e-07		10237	19		170	21.4				33.3333	3.87187e-07		8482	20.1		105	23.8
	34.3434	7.47933e-10		2346	19.1		36	21.6				34.3434	2.12415e-07		2126	20.6		78	24
	35.3535	-1.40278e-07		3325	19.1		136	21.7				35.3535	-3.89904e-07		10933	21.1		53	24.1
	36.3636	-6.61219e-08		6338	19.2		151	21.9				36.3636	-4.20205e-07		10631	21.4		94	24.1
	37.3737	8.19073e-08		8482	19.2		158	21.9				37.3737	3.27246e-07		2346	21.5		170	24.1
	38.3838	4.74055e-08		10272	19.4		105	22				38.3838	6.69337e-07		6790	21.5		134	24.4
	39.3939	-6.39849e-08		8985	19.5		124	22.3				39.3939	-1.31854e-07		6149	21.6		149	24.4
	40.404	-3.5518e-08		3352	20.1		60	22.4				40.404	-1.00073e-06		1903	21.8		190	24.4
	41.4141	2.23487e-08		2126	20.5		84	22.4				41.4141	-5.28847e-07		10850	21.9		161	24.5
	42.4242	-4.21189e-08		7568	20.5		6	22.5				42.4242	8.66782e-07		2808	22		104	24.6
	43.4343	-6.55617e-08		6149	20.7		2	22.6				43.4343	1.34223e-06		4451	22.1		5	24.7
	44.4444	7.73209e-08		9530	20.7		10	22.6				44.4444	6.5113e-08		4523	22.2		36	24.8
	45.4545	1.7949e-07		1903	20.9		96	22.7				45.4545	-1.53232e-06		5797	22.2		67	24.8
	46.4646	7.66104e-08		5245	21		154	22.8				46.4646	-1.33704e-06		6859	22.4		129	24.8
	47.4747	-7.65423e-08		6790	21.3		47	23				47.4747	7.61241e-07		1799	22.8		9	24.9
	48.4848	-8.57885e-08		10933	21.7		161	23				48.4848	2.34209e-06		8482	23.2		15	24.9
	49.4949	1.27251e-08		2346	22		42	23.4				49.4949	1.17254e-06		2126	23.3		21	25
	50.5051	3.76653e-08		5520	22		59	23.5				50.5051	-1.81544e-06		4871	23.3		80	25
	51.5152	-9.49138e-08		5797	22		169	23.5				51.5152	-3.21966e-06		10272	23.4		51	25.1
	52.5253	-2.33203e-07		8482	22.2		171	23.8				52.5253	-1.14333e-06		2388	23.6		56	25.1
	53.5354	-1.5574e-07		1321	22.3		166	23.9				53.5354	2.38935e-06		2265	23.9		185	25.4
	54.5455	1.1275e-07		4451	22.3		182	24.1				54.5455	3.69546e-06		10933	24		93	25.5
	55.5556	3.04792e-07		2646	22.7		21	24.5				55.5556	1.48439e-06		11775	24.1		136	25.5
	56.5657	2.52647e-07		6380	22.8		45	24.8				56.5657	-2.0552e-06		9619	24.2		139	25.5
	57.5758	6.2969e-08		10272	22.8		172	25				57.5758	-3.63744e-06		2943	24.3		14	25.7
	58.5859	-7.80345e-08		4710	23		48	25.1				58.5859	-1.8864e-06		2547	24.4		155	25.7
	59.596	-1.21072e-07		4865	23.1		64	25.2				59.596	1.4488e-06		4808	24.4		31	26.1
	60.6061	-1.16491e-07		7732	23.2		11	25.6				60.6061	3.1475e-06		670	24.5		45	26.1
	61.6162	-8.26955e-08		2388	23.3		46	25.6				61.6162	1.76849e-06		2346	24.7		99	26.1
	62.6263	-1.76479e-08		11873	23.4		90	25.6				62.6263	-1.01575e-06		3440	24.7		163	26.2
	63.6364	2.25275e-08		2126	23.5		101	25.7				63.6364	-2.43216e-06		6149	24.7		65	26.5
	64.6465	-2.35498e-08		4871	23.6		105	25.8				64.6465	-1.39096e-06		4710	24.8		135	26.7
	65.6566	-1.08405e-07		2943	23.7		91	25.9				65.6566	7.72849e-07		6790	24.8		127	26.9
	66.6667	-1.15641e-07		3202	23.7		2	26				66.6667	1.88694e-06		8192	24.8		19	27
	67.6768	-1.06503e-08		1381	23.8		62	26				67.6768	1.11334e-06		7909	24.9		52	27
	68.6869	1.30146e-07		2902	23.9		100	26				68.6869	-5.13269e-07		1903	25		170	27
	69.697	2.35296e-07		934	24		128	26.1				69.697	-1.46364e-06		3129	25		75	27.1
	70.7071	2.8961e-07		4879	24		164	26.1				70.7071	-1.09812e-06		9238	25		108	27.1
	71.7172	2.46381e-07		3129	24.1		22	26.3				71.7172	9.85136e-08		11873	25		37	27.2
	72.7273	2.46612e-08		6149	24.1		86	26.3				72.7273	1.04618e-06		4451	25.1		44	27.2
	73.7374	-2.92083e-07		1903	24.2		157	26.3				73.7374	9.9621e-07		216	25.2		172	27.2
	74.7475	-4.1785e-07		6379	24.2		199	26.3				74.7475	2.08247e-07		5797	25.2		18	27.3
	75.7576	-2.34411e-07		6790	24.3		50	26.4				75.7576	-4.80653e-07		1381	25.3		41	27.4
	76.7677	-1.02516e-08		9619	24.3		6	26.5				76.7677	-6.0376e-07		7752	25.4		184	27.4
	77.7778	1.68168e-08		7709	24.4		124	26.5				77.7778	-2.99253e-07		2744	25.5		28	27.5
	78.7879	1.03123e-08		216	24.5		0	26.6				78.7879	7.27942e-08		4879	25.5		30	27.5
	79.798	1.61729e-07		4808	24.5		4	26.6				79.798	2.3894e-07		9425	25.8		89	27.6
	80.8081	2.79808e-07		11775	24.5		58	26.6				80.8081	1.51053e-07		4623	25.9		105	27.7
	81.8182	1.36921e-07		3969	24.6		60	26.6				81.8182	-1.40441e-08		5636	25.9		98	27.8
	82.8283	-9.0873e-08		9238	24.6		87	26.6				82.8283	-6.71738e-08		6243	25.9		36	27.9
	83.8384	-1.06528e-07		10933	24.6		180	26.6				83.8384	-7.68666e-09		3010	26		49	27.9
	84.8485	3.32467e-08		8192	24.7		36	26.7				84.8485	4.60983e-08		5936	26.2		73	27.9
	85.8586	5.17932e-08		2547	24.8		109	26.7				85.8586	4.26265e-08		2767	26.3		59	28
	86.8687	-1.01063e-07		670	25		197	26.7				86.8687	1.95633e-08		4345	26.4		177	28
	87.8788	-2.04524e-07		4614	25.1		178	26.8				87.8788	1.37555e-09		4871	26.4		43	28.2
	88.8889	-1.04334e-07		5797	25.2		30	26.9				88.8889	-2.30192e-08		566	26.5		66	28.2
	89.899	9.44329e-08		8482	25.2		63	27				89.899	-4.15673e-08		10286	26.5		78	28.2
	90.9091	1.86288e-07		566	25.3		161	27				90.9091	-2.99861e-08		2248	26.7		175	28.2
	91.9192	1.12745e-07		3010	25.3		34	27.1				91.9192	-1.52362e-08		2388	26.8		117	28.4
	92.9293	-8.03845e-09		4451	25.3		117	27.1				92.9293	-3.71718e-08		9619	27		191	28.6
	93.9394	-5.76174e-08		7909	25.3		195	27.1				93.9394	-5.78925e-08		2126	27.1		29	28.7
	94.9495	-3.99988e-08		3440	25.4		45	27.2				94.9495	-1.02791e-08		8482	27.2		161	28.7
	95.9596	-1.94345e-08		4054	25.4		112	27.2				95.9596	7.8245e-08		11437	27.2		144	28.8
	96.9697	-1.67097e-08		2346	25.6		113	27.2				96.9697	1.11625e-07		10933	27.3		143	28.9
	97.9798	-1.34349e-08		4623	25.7		188	27.2				97.9798	6.54406e-08		11775	27.3		39	29
	98.9899	-6.68123e-09		4710	25.8		82	27.3				98.9899	1.20248e-08		2547	27.4		92	29
	100	-5.60622e-09		6243	25.9		88	27.3				100	-3.10242e-10		2943	27.5		7	29.1
				9425	25.9		123	27.3							4808	27.5		2	29.2
				10286	25.9		134	27.3							542	27.6		171	29.2
				7752	26		181	27.3							8192	27.6		0	29.5
				8092	26		27	27.4							8358	27.6		97	29.5
				2388	26.3		43	27.4							2738	27.7		94	29.6
				4871	26.3		23	27.5							3440	27.7		19	29.7
				516	26.4		56	27.5							670	27.8		129	29.7
				761	26.5		77	27.5							11511	27.9		84	29.8
				2744	26.5		118	27.5							155	28		113	29.8
				5417	26.6		83	27.6							9238	28		14	29.9
				11873	26.6		136	27.6							10358	28		85	30
				11910	26.6		141	27.6							3129	28.1		10	30.1
				2248	26.7		150	27.6							4710	28.1		69	30.2
				3643	26.7		18	27.7							7909	28.1		104	30.2
				8358	26.8		49	27.7							11778	28.1		107	30.2
				8527	26.8		59	27.7							11873	28.1		190	30.3
				1381	26.9		71	27.8							11910	28.2		126	30.4
				2126	26.9		53	28							216	28.3		66	30.5
				2943	26.9		135	28							1381	28.3		146	30.5
				2738	27		75	28.1							1684	28.3		195	30.5
				3472	27		110	28.2							3346	28.3		59	30.6
				155	27.1		179	28.2							8760	28.3		75	30.6
				3129	27.1		196	28.2							645	28.4		83	30.6
				11437	27.1		120	28.3							6790	28.4		105	30.6
				3248	27.2		167	28.3							10844	28.4		182	30.6
				4879	27.2		14	28.5							11901	28.4		78	30.8
				6149	27.2		0	28.9							7752	28.6		37	30.9
				10844	27.2		144	29.3							9330	28.6		41	30.9
				5936	27.3		45	29.5							2726	28.7		52	30.9
				9619	27.3		58	29.7							6243	28.7		112	31
				216	27.5		116	29.7							2744	28.8		117	31
				5207	27.5		145	29.7							4623	28.8		60	31.1
				6790	27.5		195	29.7							9425	28.8		138	31.1
				542	27.6		66	29.9							2724	28.9		184	31.1
				4602	27.6		96	29.9							4465	28.9		12	31.2
				4808	27.6		15	30							4879	28.9		62	31.2
				9238	27.6		82	30							5636	29		130	31.2
				11775	27.6		158	30							8238	29		139	31.2
				670	27.7		11	30.1							1550	29.1		194	31.2
				2726	27.7		28	30.1							6149	29.1		5	31.3
				2547	27.8		64	30.1							9991	29.1		8	31.3
				8192	27.8		4	30.2							516	29.2		34	31.3
				645	27.9		52	30.2							3010	29.2		98	31.3
				2767	27.9		101	30.2							6123	29.2		20	31.4
				5636	27.9		113	30.2							4451	29.3		28	31.4
				11778	27.9		2	30.3							5797	29.3		61	31.4
				4947	28		126	30.3							2767	29.4		65	31.4
				10933	28		153	30.3							2902	29.4		92	31.4
				7909	28.2		164	30.3							4602	29.4		101	31.4
				8760	28.2		68	30.4							11077	29.4		140	31.4
				3010	28.3		87	30.4							566	29.5		161	31.4
				3346	28.3		180	30.4							5936	29.5		193	31.4
				3440	28.3		194	30.4							8720	29.5		197	31.4
				566	28.4		50	30.5							2248	29.6		199	31.4
				1684	28.4		155	30.5							3208	29.6		40	31.5
				2724	28.4		27	30.6							4235	29.6		79	31.6
				4374	28.4		38	30.6							10286	29.6		110	31.6
				9330	28.4		83	30.6							11994	29.6		172	31.6
				11511	28.4		90	30.6							1198	29.7		177	31.6
				4623	28.5		117	30.6							3586	29.8		186	31.6
				10358	28.5		123	30.6							11523	29.8		23	31.7
				89	28.6		130	30.6							5243	29.9		55	31.7
				6123	28.6		150	30.6							6076	29.9		123	31.7
				9570	28.6		197	30.6							11401	29.9		129	31.7
				4710	28.7		6	30.7							4871	30		73	31.8
				9425	28.7		40	30.7							4947	30.1		132	31.8
				11994	28.7		71	30.7							7173	30.1		163	31.8
				1550	28.8		112	30.7							7239	30.1		170	31.8
				4465	28.8		182	30.7							4175	30.2		17	31.9
				10286	28.8		0	30.8							11437	30.2		18	31.9
				11523	28.8		46	30.8							9477	30.3		21	31.9
				7173	28.9		74	30.8							2547	30.4		93	31.9
				4451	29		118	30.8							7920	30.4		162	31.9
				6243	29		122	30.8							542	30.5		2	32
				7373	29		128	30.8							2771	30.5		103	32
				4933	29.1		133	30.8							7373	30.5		143	32
				9991	29.1		134	30.8							5783	30.6		191	32
				11901	29.1		9	30.9							5095	30.7		82	32.1
				4235	29.2		135	30.9							2738	30.8		148	32.1
				7752	29.2		152	30.9							2943	30.8		155	32.1
				2693	29.3		157	30.9							3374	30.8		175	32.1
				4871	29.3		161	30.9							4933	30.8		24	32.2
				5243	29.3		176	30.9							8358	30.8		99	32.2
				8720	29.3		1	31							9619	30.8		133	32.2
				11401	29.3		5	31							1239	30.9		3	32.3
				2744	29.4		49	31							8759	30.9		27	32.3
				7920	29.4		84	31							10358	30.9		43	32.3
				8238	29.4		91	31							11511	31		44	32.3
				11077	29.4		172	31							155	31.2		64	32.3
				5797	29.5		7	31.1							435	31.2		104	32.3
				9477	29.5		36	31.1							1684	31.2		30	32.5
				2248	29.6		45	31.1							3346	31.2		84	32.5
				2902	29.6		88	31.1							3789	31.2		16	32.7
				7495	29.6		119	31.1							8730	31.2		66	32.7
				4175	29.7		154	31.1							9828	31.2		146	32.7
				7239	29.7		168	31.1							10050	31.2		190	32.8
				11910	29.8		191	31.1							645	31.3		74	32.9
				516	29.9		39	31.2							8760	31.3		22	33
				2388	29.9		75	31.2							11901	31.3		88	33
				2738	29.9		163	31.2							2617	31.4		90	33
				6076	29.9		189	31.2							6908	31.4		4	33.1
				11437	29.9		42	31.3							8396	31.4		46	33.3
				11873	29.9		43	31.3							11775	31.4		185	33.4
				1198	30		51	31.3							11778	31.4		79	33.5
				2943	30		78	31.3							11910	31.4		180	33.7
				3445	30		110	31.3							2388	31.5		59	33.8
				5783	30		178	31.3							8192	31.5		2	33.9
				8358	30		181	31.3							9238	31.5		62	33.9
				155	30.1		13	31.4							10844	31.5		37	34
				2771	30.1		25	31.4							11866	31.5		138	34
				5095	30.2		47	31.4							11975	31.5		63	34.1
				6908	30.2		104	31.4							5066	31.6		13	34.3
				1381	30.3		114	31.4							6580	31.6		3	34.4
				3208	30.3		124	31.4							670	31.7		24	34.4
				3586	30.3		100	31.5							2726	31.7		145	34.4
				4879	30.3		111	31.5							7716	31.7		172	34.4
				8730	30.3		142	31.5							9330	31.7		80	34.5
				10844	30.3		156	31.5							938	31.8		40	34.6
				1006	30.4		20	31.6							3428	31.8		132	34.6
				5936	30.4		34	31.6							3630	31.8		140	34.6
				8759	30.4		37	31.6							4736	31.8		8	34.7
				10951	30.4		53	31.6							6265	31.8		21	34.7
				435	30.5		86	31.6							6539	31.8		25	34.7
				2726	30.5		116	31.6							6595	31.8		92	34.7
				216	30.6		147	31.6							9041	31.8		95	34.7
				542	30.6		195	31.6							2885	31.9		113	34.7
				1239	30.6		196	31.6							4465	31.9		142	34.7
				3374	30.6		199	31.6							6243	31.9		154	34.7
				11866	30.6		8	31.7							7654	31.9		43	34.8
				3129	30.7		12	31.7							11873	31.9		83	34.8
				3630	30.7		23	31.7							2068	32		146	34.8
				5636	30.7		48	31.7							3607	32		162	34.8
				9619	30.7		61	31.7							3440	32.1		82	34.9
				2767	30.8		76	31.7							5636	32.1		110	34.9
				4602	30.8		93	31.7							8642	32.1		171	34.9
				8431	30.8		98	31.7							9991	32.1		199	34.9
				645	30.9		179	31.7							1550	32.2		41	35
				2524	30.9		187	31.7							6123	32.2		42	35
				5066	30.9		16	31.9							2524	32.3		127	35
				5632	30.9		62	31.9							516	32.4		103	35.1
				8192	30.9		64	31.9							4602	32.4		123	35.1
				9238	30.9		99	31.9							9425	32.4		128	35.1
				9828	30.9		162	31.9							11077	32.4		129	35.1
				11778	30.9		186	31.9							2724	32.5		151	35.1
				670	31		131	32							2767	32.5		157	35.1
				8642	31		140	32							2902	32.5		164	35.1
				8760	31		138	32.1							7752	32.5		165	35.1
				938	31.1		4	32.2							8238	32.5		85	35.2
				4947	31.1		63	32.2							2607	32.6		183	35.2
				10079	31.1		158	32.2							3208	32.6		187	35.2
				10694	31.1		166	32.2							11760	32.6		19	35.3
				11775	31.1		59	32.3							11994	32.6		34	35.3
				3346	31.2		82	32.3							5596	32.7		124	35.3
				4808	31.2		28	32.4							8720	32.7		134	35.3
				6539	31.2		0	32.5							1198	32.8		186	35.3
				11975	31.2		96	32.5							2714	32.8		6	35.4
				1684	31.3		113	32.5							5243	32.8		17	35.4
				3428	31.3		67	32.6							7259	32.8		33	35.4
				4222	31.3		68	32.6							11523	32.8		67	35.4
				9330	31.3		15	32.7							3609	32.9		76	35.4
				10358	31.3		126	32.7							4235	32.9		90	35.4
				566	31.4		194	32.8							2744	33		97	35.4
				2724	31.4		58	33.2							6076	33		105	35.4
				6580	31.4		45	33.4							7173	33		122	35.4
				10050	31.4		56	33.4							7239	33		135	35.4
				11511	31.4		101	33.7							7397	33		148	35.4
				2547	31.5		11	33.8							3117	33.1		149	35.4
				2617	31.5		122	33.8							3586	33.1		53	35.5
				6522	31.5		25	34							4230	33.1		111	35.5
				8396	31.5		130	34.1							6522	33.1		190	35.5
				6265	31.6		195	34.2							7922	33.1		56	35.6
				7966	31.6		83	34.3							11401	33.1		64	35.6
				9425	31.6		98	34.3							368	33.2		66	35.6
				6123	31.7		113	34.3							2596	33.2		112	35.6
				6595	31.7		119	34.3							8930	33.2		194	35.6
				7909	31.7		180	34.3							7373	33.3		2	35.7
				11994	31.7		183	34.3							7966	33.3		23	35.7
				1550	31.8		28	34.4							9477	33.3		39	35.7
				3585	31.8		37	34.4							4175	33.4		73	35.7
				4465	31.8		51	34.4							4947	33.4		84	35.7
				4623	31.8		88	34.4							7649	33.4		117	35.7
				7173	31.8		112	34.4							9945	33.4		125	35.7
				9991	31.8		181	34.4							7920	33.5		126	35.7
				10286	31.9		7	34.5							2248	33.6		155	35.7
				3010	32		19	34.5							2771	33.6		191	35.7
				3115	32		82	34.5							7612	33.6		4	35.8
				4736	32		128	34.5							4332	33.7		16	35.8
				7654	32		154	34.5							7083	33.7		22	35.8
				11523	32		155	34.5							542	33.8		24	35.8
				2607	32.1		43	34.6							3374	33.8		91	35.8
				3117	32.1		81	34.6							3583	33.8		115	35.8
				5243	32.1		126	34.6							4933	33.8		139	35.8
				6243	32.1		158	34.6							5783	33.8		195	35.8
				11901	32.1		168	34.6							11162	33.8		198	35.8
				2596	32.2		0	34.7							1239	33.9		11	35.9
				4235	32.2		15	34.7							8759	33.9		51	35.9
				7139	32.2		23	34.7							5095	34		79	35.9
				3609	32.3		39	34.7							9380	34		101	35.9
				4933	32.3		75	34.7							10951	34		189	35.9
				7920	32.3		91	34.7							1216	34.1		37	36
				3440	32.4		106	34.7							2390	34.1		47	36
				3789	32.4		137	34.7							3245	34.1		54	36
				7373	32.4		152	34.7							3401	34.1		62	36
				8238	32.4		153	34.7							5511	34.1		69	36
				8591	32.4		161	34.7							5427	34.2		143	36
				8720	32.4		176	34.7							8730	34.2		172	36
				11401	32.4		18	34.8							10871	34.2		174	36
				368	32.5		22	34.8							6491	34.3		40	36.1
				2902	32.5		32	34.8							552	34.4		63	36.1
				4230	32.5		93	34.8							3203	34.4		144	36.1
				9477	32.5		117	34.8							3789	34.4		38	36.2
				11077	32.5		131	34.8							6940	34.4		70	36.2
				2248	32.6		138	34.8							8396	34.4		74	36.2
				7716	32.6		159	34.8							10759	34.4		100	36.2
				9041	32.6		186	34.8							2016	34.5		180	36.2
				516	32.7		4	34.9							3184	34.5		3	36.3
				2390	32.7		13	34.9							11975	34.5		10	36.3
				4175	32.7		30	34.9							1296	34.6		48	36.3
				7239	32.7		38	34.9							3585	34.6		60	36.3
				7612	32.7		45	34.9							6297	34.6		65	36.3
				11760	32.7		68	34.9							6580	34.6		109	36.3
				1198	32.8		76	34.9							6908	34.6		132	36.3
				3607	32.8		90	34.9							10050	34.6		188	36.3
				7922	32.8		95	34.9							10330	34.6		15	36.4
				155	32.9		118	34.9							1	34.7		20	36.4
				2738	32.9		120	34.9							435	34.7		29	36.4
				3184	32.9		124	34.9							5066	34.7		104	36.4
				3583	32.9		125	34.9							7515	34.7		114	36.4
				8323	32.9		133	34.9							8613	34.7		142	36.4
				8358	32.9		178	34.9							9087	34.7		30	36.5
				11726	32.9		196	34.9							9828	34.7		44	36.5
				11910	32.9		8	35							11866	34.7		45	36.5
				2771	33		27	35							938	34.8		46	36.5
				2885	33		34	35							2617	34.8		95	36.5
				5783	33		72	35							3630	34.8		145	36.5
				7649	33		73	35							4606	34.8		169	36.5
				7752	33		97	35							6265	34.8		49	36.6
				9945	33		142	35							6539	34.8		71	36.6
				10759	33		144	35							6595	34.8		110	36.6
				3586	33.1		151	35							7716	34.8		158	36.6
				4406	33.1		160	35							9041	34.8		163	36.6
				6076	33.1		163	35							11465	34.8		192	36.6
				8930	33.1		166	35							11511	34.8		41	36.7
				9380	33.1		188	35							2287	34.9		43	36.7
				3203	33.2		12	35.1							3428	34.9		133	36.7
				6908	33.2		14	35.1							3844	34.9		182	36.7
				7259	33.2		36	35.1							7951	34.9		88	36.8
				3844	33.3		61	35.1							1167	35		167	36.9
				5095	33.3		63	35.1							4662	35		0	37
				3053	33.4		74	35.1							5779	35		90	37.1
				3208	33.4		84	35.1							9046	35		105	37.1
				5596	33.4		123	35.1							4370	35.1		148	37.1
				7397	33.4		145	35.1							4736	35.1		157	37.1
				8730	33.4		182	35.1							8198	35.1		165	37.1
				8759	33.4		187	35.1							8642	35.1		186	37.1
				10844	33.4		9	35.2							9926	35.1		52	37.2
				11162	33.4		42	35.2							11735	35.1		151	37.2
				11437	33.4		53	35.2							1174	35.2		56	37.3
				2016	33.5		60	35.2							2885	35.2		130	37.4
				2287	33.5		64	35.2							8239	35.2		156	37.4
				3401	33.5		80	35.2							39	35.3		8	37.5
				5427	33.5		86	35.2							155	35.3		42	37.5
				11537	33.5		99	35.2							1362	35.3		79	37.5
				1	33.6		135	35.2							3607	35.3		80	37.5
				2714	33.6		141	35.2							7654	35.3		84	37.6
				3374	33.6		147	35.2							8126	35.3		199	37.6
				4332	33.6		148	35.2							11099	35.3		13	37.7
				7083	33.6		150	35.2							3270	35.4		154	37.7
				11866	33.6		173	35.2							3346	35.4		50	38
				435	33.7		177	35.2							4333	35.4		31	38.1
				542	33.7		192	35.2							8323	35.4		172	38.1
				552	33.7		1	35.3							10038	35.4		187	38.1
				2295	33.7		6	35.3							11418	35.4		25	38.2
				3630	33.7		46	35.3							11901	35.4		101	38.2
				1239	33.8		56	35.3							297	35.5		48	38.4
				1296	33.8		58	35.3							1996	35.5		143	38.4
				2524	33.8		102	35.3							8131	35.5		33	38.5
				2726	33.8		149	35.3							2524	35.6		40	38.5
				3245	33.8		157	35.3							2607	35.6		124	38.5
				4606	33.8		165	35.3							8432	35.6		142	38.5
				6297	33.8		172	35.3							9107	35.6		196	38.5
				8309	33.8		174	35.3							1237	35.7		192	38.7
				8642	33.8		2	35.4							1550	35.7		59	38.8
				9828	33.8		3	35.4							3053	35.7		167	38.8
				11465	33.8		50	35.4							3609	35.7		3	38.9
				1167	33.9		55	35.4							4243	35.7		41	38.9
				2744	33.9		69	35.4							6289	35.7		60	38.9
				4602	33.9		110	35.4							7259	35.7		62	38.9
				4662	33.9		129	35.4							11077	35.7		141	38.9
				5511	33.9		156	35.4							11852	35.7		148	38.9
				5843	33.9		194	35.4							1566	35.8		191	38.9
				5936	33.9		25	35.5							2344	35.8		26	39
				6289	33.9		29	35.5							9677	35.8		39	39.1
				938	34		40	35.5							11760	35.8		63	39.1
				5066	34		65	35.5							8476	35.9		82	39.1
				5779	34		67	35.5							11674	35.9		105	39.1
				10330	34		77	35.5							1263	36		111	39.1
				10951	34		92	35.5							2399	36		149	39.1
				297	34.1		100	35.5							5596	36		52	39.2
				3580	34.1		101	35.5							10358	36		88	39.2
				4947	34.1		104	35.5							11963	36		133	39.2
				5636	34.1		105	35.5							1198	36.1		49	39.3
				8198	34.1		115	35.5							2714	36.1		83	39.3
				8438	34.2		132	35.5							4985	36.1		92	39.3
				8613	34.2		170	35.5							6522	36.1		102	39.3
				11778	34.2		189	35.5							7397	36.1		132	39.3
				11975	34.2		191	35.5							8979	36.1		153	39.3
				1174	34.3		49	35.6							11781	36.1		195	39.3
				1216	34.3		87	35.6							2726	36.2		197	39.3
				2564	34.3		96	35.6							3117	36.2		103	39.4
				3428	34.3		111	35.6							4230	36.2		128	39.4
				6539	34.3		116	35.6							8863	36.2		158	39.4
				6580	34.3		130	35.6							10710	36.2		189	39.4
				8396	34.3		162	35.6							368	36.3		1	39.5
				9087	34.3		16	35.7							2596	36.3		24	39.5
				10730	34.3		31	35.7							4602	36.3		56	39.5
				2617	34.5		44	35.7							5273	36.3		135	39.5
				2767	34.5		62	35.7							6760	36.3		165	39.5
				3173	34.5		119	35.7							7966	36.3		186	39.5
				6265	34.5		122	35.7							8930	36.3		4	39.6
				6491	34.5		179	35.7							3288	36.4		73	39.6
				7966	34.5		199	35.7							7669	36.4		84	39.6
				8979	34.5		19	35.8							7922	36.4		109	39.6
				9046	34.5		33	35.8							8325	36.4		125	39.6
				10871	34.5		140	35.8							10844	36.4		156	39.6
				11963	34.5		169	35.8							11737	36.4		0	39.7
				39	34.6		195	35.8							11757	36.4		34	39.7
				2724	34.6		28	35.9							7649	36.5		58	39.7
				4370	34.6		35	35.9							8238	36.5		172	39.7
				5516	34.6		37	35.9							61	36.6		190	39.7
				6522	34.6		41	35.9							1764	36.6		198	39.7
				8239	34.6		66	35.9							4380	36.6		18	39.8
				10050	34.6		112	35.9							5232	36.6		36	39.8
				2244	34.7		113	35.9							5516	36.6		113	39.8
				2933	34.7		146	35.9							6076	36.6		126	39.8
				8131	34.7		154	35.9							9294	36.6		145	39.8
				8432	34.7		164	35.9							11613	36.6		161	39.8
				9330	34.7		180	35.9							877	36.7		187	39.8
				1037	34.8		7	36							1684	36.7		94	39.9
				1362	34.8		48	36							2827	36.7		116	39.9
				6595	34.8		78	36							3858	36.7		122	39.9
				1550	34.9		128	36							4617	36.7		137	39.9
				2607	34.9		155	36							5156	36.7		16	40
				3346	34.9		171	36							7083	36.7		17	40
				3894	34.9		109	36.1							9945	36.7		25	40
				4333	34.9		136	36.1							1734	36.8		31	40
				6760	34.9		181	36.1							5166	36.8		43	40
				8126	34.9		185	36.1							7252	36.8		70	40
				9926	34.9		0	36.2							10308	36.8		91	40
				9991	34.9		23	36.2							11537	36.8		101	40
				3270	35		159	36.2							4332	36.9		123	40
				3288	35		81	36.3							5339	36.9		152	40
				7654	35		83	36.3							11717	36.9		9	40.1
				8863	35		11	36.4							3208	37		48	40.1
				11099	35		126	36.4							5511	37.1		54	40.1
				11852	35		32	36.5							5799	37.1		143	40.1
				1996	35.1		68	36.5							6491	37.1		151	40.1
				2399	35.1		39	36.6							6607	37.1		154	40.1
				2596	35.1		43	36.6							10951	37.1		155	40.1
				3609	35.1		117	36.6							753	37.2		160	40.1
				3789	35.1		106	36.9							2390	37.2		171	40.1
				4617	35.1		86	37							3245	37.2		11	40.2
				10882	35.1		58	37.2							6510	37.2		23	40.2
				11781	35.1		138	37.3							7612	37.2		79	40.2
				11994	35.1		25	37.5							11162	37.2		80	40.2
				2594	35.2		113	37.5							3583	37.3		106	40.2
				3585	35.2		147	37.6							7364	37.3		110	40.2
				4736	35.2		159	37.8							1216	37.4		131	40.2
				7173	35.2		173	37.9							2776	37.4		169	40.2
				8760	35.2		14	38							3184	37.4		47	40.3
				10358	35.2		18	38							3547	37.4		61	40.3
				10679	35.2		28	38							10882	37.4		64	40.3
				11735	35.2		176	38							3401	37.5		130	40.3
				1566	35.3		186	38							8016	37.5		168	40.3
				1734	35.3		4	38.1							8283	37.5		178	40.3
				3117	35.3		64	38.1							9632	37.5		180	40.3
				3858	35.3		83	38.1							11343	37.6		188	40.3
				4230	35.3		99	38.1							7839	37.7		192	40.3
				6940	35.3		119	38.1							552	37.8		3	40.4
				7515	35.3		16	38.2							723	37.8		19	40.4
				11511	35.3		19	38.2							2564	37.8		33	40.4
				1237	35.4		30	38.2							5292	37.8		40	40.4
				1263	35.4		96	38.2							8613	37.8		41	40.4
				6123	35.4		155	38.2							9316	37.8		66	40.4
				7252	35.4		158	38.2							11617	37.8		127	40.4
				7373	35.4		171	38.2							6742	37.9		163	40.4
				7951	35.4		180	38.2							6940	37.9		170	40.4
				9041	35.4		0	38.3							7239	37.9		194	40.4
				10038	35.4		7	38.3							10330	37.9		15	40.5
				11047	35.4		11	38.3							10871	37.9		32	40.5
				368	35.5		21	38.3							10941	37.9		121	40.5
				645	35.5		37	38.3							11047	37.9		26	40.6
				2344	35.5		42	38.3							1786	38		28	40.6
				5273	35.5		56	38.3							3203	38		69	40.6
				7669	35.5		67	38.3							3844	38		89	40.6
				8052	35.5		76	38.3							7598	38		148	40.6
				11418	35.5		88	38.3							7877	38		196	40.6
				1764	35.6		90	38.3							1205	38.1		20	40.7
				3696	35.6		102	38.3							9380	38.1		29	40.7
				4243	35.6		110	38.3							3585	38.2		50	40.7
				5004	35.6		118	38.3							4232	38.2		52	40.7
				7364	35.6		120	38.3							5427	38.2		57	40.7
				7612	35.6		128	38.3							6534	38.2		71	40.7
				10451	35.6		130	38.3							7515	38.2		74	40.7
				11077	35.6		131	38.3							7546	38.2		88	40.7
				2192	35.7		132	38.3							9046	38.2		95	40.7
				3583	35.7		168	38.3							10038	38.2		96	40.7
				4235	35.7		181	38.3							10393	38.2		100	40.7
				7922	35.7		182	38.3							1	38.3		104	40.7
				8238	35.7		195	38.3							1174	38.3		124	40.7
				8669	35.7		9	38.4							4606	38.3		133	40.7
				11760	35.7		20	38.4							7923	38.3		134	40.7
				11901	35.7		22	38.4							7932	38.3		8	40.8
				4933	35.8		23	38.4							8561	38.3		13	40.8
				5243	35.8		101	38.4							9136	38.3		60	40.8
				5783	35.8		109	38.4							9185	38.3		67	40.8
				7716	35.8		112	38.4							868	38.4		142	40.8
				8476	35.8		144	38.4							2256	38.4		167	40.8
				9107	35.8		145	38.4							4333	38.4		177	40.8
				11401	35.8		169	38.4							6297	38.4		191	40.8
				1518	35.9		196	38.4							11099	38.4		197	40.8
				7877	35.9		6	38.5							340	38.5		39	40.9
				7920	35.9		24	38.5							1167	38.5		45	40.9
				9677	35.9		39	38.5							7951	38.5		56	40.9
				11717	35.9		43	38.5							1309	38.6		105	40.9
				877	36		53	38.5							1362	38.6		139	40.9
				1198	36		60	38.5							1794	38.6		146	40.9
				1205	36		93	38.5							2287	38.6		7	41
				2390	36		129	38.5							10593	38.6		49	41
				2771	36		141	38.5							11418	38.6		53	41
				7259	36		149	38.5							39	38.7		59	41
				9380	36		153	38.5							2885	38.7		83	41
				9477	36		161	38.5							8126	38.7		99	41
				9945	36		177	38.5							9926	38.7		128	41
				10759	36		1	38.6							11644	38.7		186	41
				11737	36		32	38.6							3270	38.8		10	41.1
				52	36.1		34	38.6							4942	38.8		51	41.1
				3184	36.1		61	38.6							8198	38.8		62	41.1
				3607	36.1		68	38.6							1237	38.9		68	41.1
				4380	36.1		72	38.6							1996	38.9		118	41.1
				8323	36.1		77	38.6							52	39		129	41.1
				11523	36.1		84	38.6							1211	39		149	41.1
				2885	36.2		86	38.6							1518	39		157	41.1
				3586	36.2		92	38.6							2399	39		158	41.1
				4465	36.2		94	38.6							3887	39		195	41.1
				5095	36.2		104	38.6							4370	39		2	41.2
				5292	36.2		151	38.6							5137	39		21	41.2
				7649	36.2		154	38.6							7716	39		73	41.2
				8720	36.2		166	38.6							7931	39		84	41.2
				8930	36.2		170	38.6							8131	39		86	41.2
				9294	36.2		178	38.6							8432	39		102	41.2
				11674	36.2		184	38.6							8476	39		141	41.2
				593	36.3		199	38.6							8995	39		172	41.2
				3401	36.3		2	38.7							3696	39.1		42	41.3
				3844	36.3		5	38.7							9036	39.1		44	41.3
				6607	36.3		8	38.7							10710	39.1		46	41.3
				6908	36.3		26	38.7							11465	39.1		78	41.3
				7239	36.3		33	38.7							11701	39.1		132	41.3
				10593	36.3		46	38.7							1948	39.2		145	41.3
				3203	36.4		50	38.7							3053	39.2		156	41.3
				3881	36.4		54	38.7							3076	39.2		173	41.3
				4985	36.4		58	38.7							6902	39.2		187	41.3
				5166	36.4		69	38.7							9107	39.2		199	41.3
				5232	36.4		71	38.7							9677	39.2		0	41.4
				5427	36.4		89	38.7							11735	39.2		70	41.4
				5596	36.4		91	38.7							11781	39.2		92	41.4
				6742	36.4		95	38.7							244	39.3		94	41.4
				7083	36.4		98	38.7							1618	39.3		164	41.4
				10308	36.4		100	38.7							1819	39.3		190	41.4
				11162	36.4		106	38.7							4985	39.3		198	41.4
				2776	36.5		111	38.7							5779	39.3		30	41.5
				2827	36.5		117	38.7							6760	39.3		36	41.5
				4232	36.5		126	38.7							7557	39.3		113	41.5
				7233	36.5		133	38.7							8103	39.3		120	41.5
				7397	36.5		142	38.7							9087	39.3		126	41.5
				7598	36.5		152	38.7							11674	39.3		153	41.5
				9136	36.5		157	38.7							291	39.4		165	41.5
				10710	36.5		160	38.7							1566	39.4		161	41.6
				11300	36.5		162	38.7							2192	39.4		189	41.6
				1167	36.6		163	38.7							3870	39.4		23	41.7
				2016	36.6		165	38.7							5935	39.4		24	41.7
				2287	36.6		172	38.7							6316	39.4		58	41.7
				2714	36.6		183	38.7							6649	39.4		131	41.7
				4332	36.6		187	38.7							7030	39.4		135	41.7
				5799	36.6		191	38.7							7233	39.4		152	41.7
				6534	36.6		25	38.8							8323	39.4		185	41.7
				11343	36.6		38	38.8							11737	39.4		192	41.7
				11537	36.6		40	38.8							11820	39.4		4	41.8
				11617	36.6		55	38.8							1263	39.5		65	41.8
				1	36.7		65	38.8							3992	39.5		77	41.8
				1296	36.7		75	38.8							6289	39.5		79	41.8
				2054	36.7		81	38.8							7461	39.5		116	41.8
				3630	36.7		138	38.8							7789	39.5		154	41.8
				4606	36.7		150	38.8							10408	39.5		1	41.9
				5156	36.7		3	38.9							11963	39.5		63	41.9
				6289	36.7		13	38.9							61	39.6		130	41.9
				8283	36.7		27	38.9							593	39.6		17	42
				8325	36.7		29	38.9							1268	39.6		91	42
				9200	36.7		35	38.9							5013	39.6		101	42
				10408	36.7		48	38.9							5273	39.6		110	42
				80	36.8		52	38.9							6353	39.6		196	42
				552	36.8		59	38.9							7098	39.6		3	42.1
				868	36.8		116	38.9							8239	39.6		31	42.1
				1309	36.8		148	38.9							8728	39.6		33	42.1
				1786	36.8		175	38.9							8913	39.6		52	42.1
				3053	36.8		179	38.9							9294	39.6		61	42.1
				3245	36.8		185	38.9							10931	39.6		103	42.1
				3870	36.8		188	38.9							1764	39.7		108	42.2
				3887	36.8		189	38.9							3426	39.7		142	42.2
				6297	36.8		192	38.9							3840	39.7		7	42.3
				11465	36.8		198	38.9							4243	39.7		20	42.3
				11866	36.8		10	39							5339	39.7		194	42.3
				1239	36.9		44	39							5807	39.7		56	42.4
				2524	36.9		47	39							6428	39.7		60	42.4
				4662	36.9		79	39							8863	39.7		105	42.4
				5339	36.9		80	39							9474	39.7		148	42.4
				8642	36.9		97	39							80	39.8		170	42.4
				8759	36.9		103	39							1757	39.8		83	42.5
				723	37		114	39							2344	39.8		128	42.5
				938	37		123	39							2827	39.8		29	42.6
				3208	37		124	39							3064	39.8		82	42.6
				8613	37		125	39							3858	39.8		163	42.6
				9036	37		143	39							4892	39.8		186	42.6
				10951	37		147	39							5232	39.8		26	42.7
				61	37.1		164	39							6930	39.8		73	42.7
				1216	37.1		167	39							11758	39.8		195	42.7
				1659	37.1		193	39							11777	39.8		88	42.8
				5511	37.1		15	39.1							877	39.9		13	42.9
				5779	37.1		31	39.1							1937	39.9		28	42.9
				6076	37.1		41	39.1							5516	39.9		36	42.9
				7932	37.1		66	39.1							5668	39.9		158	42.9
				8198	37.1		73	39.1							7432	39.9		40	43
				8561	37.1		113	39.1							8325	39.9		143	43
				9087	37.1		122	39.1							8979	39.9		149	43
				9316	37.1		134	39.1							10260	39.9		192	43
				10330	37.1		140	39.1							11757	39.9		58	43.2
				11613	37.1		146	39.1							1735	40		153	43.2
				297	37.2		156	39.1							2919	40		135	43.3
				753	37.2		159	39.1							4380	40		41	43.4
				1794	37.2		174	39.1							4662	40		94	43.4
				1819	37.2		49	39.2							5156	40		106	43.4
				5066	37.2		74	39.2							6005	40		161	43.4
				8730	37.2		127	39.2							6467	40		173	43.4
				9632	37.2		194	39.2							7397	40		133	43.5
				11757	37.2		12	39.3							7669	40		190	43.5
				1174	37.3		28	39.3							8508	40		197	43.6
				2256	37.3		45	39.3							10950	40		23	43.7
				4175	37.3		78	39.3							11852	40		43	43.7
				5935	37.3		85	39.3							87	40.1		126	43.7
				6510	37.3		139	39.3							297	40.1		151	43.8
				7219	37.3		173	39.3							1450	40.1		154	43.8
				7931	37.3		186	39.3							3157	40.1		63	43.9
				11494	37.3		4	39.4							4617	40.1		127	43.9
				244	37.4		51	39.4							7495	40.1		30	44
				1684	37.4		63	39.4							9200	40.1		91	44
				3547	37.4		64	39.4							10308	40.1		15	44.1
				6580	37.4		70	39.4							4385	40.2		141	44.1
				7966	37.4		105	39.4							5166	40.2		110	44.2
				8016	37.4		107	39.4							6462	40.2		116	44.2
				9046	37.4		108	39.4							6510	40.2		155	44.3
				10941	37.4		119	39.4							9486	40.2		51	44.4
				435	37.5		137	39.4							11613	40.2		48	44.5
				3076	37.5		14	39.5							753	40.3		81	44.5
				4942	37.5		16	39.5							2054	40.3		84	44.5
				5013	37.5		18	39.5							2671	40.3		131	44.5
				6265	37.5		19	39.5							2776	40.3		192	44.5
				6491	37.5		57	39.5							3112	40.3		196	44.5
				7030	37.5		99	39.5							6354	40.3		3	44.6
				10871	37.5		155	39.5							6817	40.3		46	44.6
				6316	37.6		62	39.6							7252	40.3		82	44.6
				6353	37.6		76	39.6							11278	40.3		123	44.6
				7098	37.6		82	39.6							11537	40.3		139	44.6
				8913	37.6		83	39.6							11717	40.3		164	44.6
				8979	37.6		96	39.6							1254	40.4		186	44.6
				8995	37.6		102	39.6							2895	40.4		10	44.7
				9185	37.6		158	39.6							3547	40.4		58	44.7
				10393	37.6		176	39.6							3845	40.4		105	44.7
				39	37.7		0	39.7							3863	40.4		128	44.7
				1211	37.7		7	39.7							4414	40.4		0	44.8
				4333	37.7		23	39.7							5799	40.4		52	44.8
				5516	37.7		39	39.7							6607	40.4		83	44.8
				8131	37.7		56	39.7							7364	40.4		88	44.8
				8432	37.7		135	39.7							7543	40.4		18	44.9
				10286	37.7		171	39.7							7734	40.4		29	44.9
				11975	37.7		180	39.7							9651	40.4		68	44.9
				4370	37.8		181	39.7							10041	40.4		108	44.9
				6354	37.8		195	39.7							11645	40.4		118	44.9
				6467	37.8		53	39.8							368	40.5		188	44.9
				6522	37.8		88	39.8							885	40.5		60	45
				6760	37.8		101	39.8							1738	40.5		61	45
				6902	37.8		128	39.8							7083	40.5		73	45
				7863	37.8		130	39.8							10481	40.5		86	45
				8126	37.8		60	39.9							10610	40.5		113	45
				11963	37.8		93	39.9							3288	40.6		158	45
				291	37.9		110	39.9							5205	40.6		7	45.1
				1618	37.9		132	39.9							7646	40.6		19	45.1
				1996	37.9		141	39.9							8283	40.6		106	45.1
				3270	37.9		145	39.9							10882	40.6		149	45.1
				5137	37.9		196	39.9							11495	40.6		153	45.1
				6817	37.9		86	40							2191	40.7		173	45.1
				9486	37.9		77	40.1							6491	40.7		40	45.2
				9926	37.9		104	40.1							6647	40.7		41	45.2
				11852	37.9		160	40.1							8016	40.7		94	45.2
				2399	38		20	40.2							723	40.8		137	45.2
				2564	38		58	40.2							1716	40.8		142	45.2
				3288	38		106	40.2							1930	40.8		161	45.2
				5807	38		22	40.3							7839	40.8		168	45.2
				7923	38		147	40.3							7863	40.8		194	45.2
				8239	38		54	40.6							10767	40.8		62	45.3
				8396	38		168	40.6							558	40.9		145	45.3
				8863	38		38	40.8							2564	40.9		154	45.3
				9828	38		98	40.8							2937	40.9		1	45.4
				10304	38		149	40.8							5651	40.9		28	45.4
				11099	38		99	40.9							6300	40.9		56	45.4
				11777	38		113	40.9							10357	40.9		66	45.4
				1362	38.1		19	41							11617	40.9		74	45.4
				3585	38.1		21	41							583	41		115	45.4
				6940	38.1		64	41.1							933	41		180	45.4
				7434	38.1		96	41.1							1143	41		5	45.5
				10481	38.1		153	41.1							1205	41		12	45.5
				10950	38.1		155	41.1							1597	41		23	45.5
				11644	38.1		186	41.1							2441	41		24	45.5
				11701	38.1		39	41.2							3866	41		53	45.5
				340	38.2		71	41.2							4842	41		69	45.5
				1254	38.2		194	41.2							6712	41		87	45.5
				4617	38.2		16	41.3							7082	41		129	45.5
				7515	38.2		24	41.3							7219	41		132	45.5
				7951	38.2		30	41.3							7222	41		134	45.5
				1237	38.3		76	41.3							9564	41		143	45.5
				1948	38.3		88	41.3							9632	41		152	45.5
				2617	38.3		151	41.3							10899	41		165	45.5
				3992	38.3		158	41.3							11582	41		169	45.5
				4602	38.3		7	41.4							11653	41		179	45.5
				7546	38.3		53	41.4							213	41.1		13	45.6
				7654	38.3		66	41.4							1669	41.1		15	45.6
				10260	38.3		83	41.4							3320	41.1		21	45.6
				11141	38.3		93	41.4							4543	41.1		67	45.6
				11418	38.3		128	41.4							5942	41.1		79	45.6
				11758	38.3		130	41.4							6742	41.1		124	45.6
				87	38.4		173	41.4							7598	41.1		195	45.6
				406	38.4		181	41.4							8129	41.1		33	45.7
				1263	38.4		196	41.4							9316	41.1		36	45.7
				1764	38.4		28	41.5							10756	41.1		38	45.7
				2607	38.4		56	41.5							10941	41.1		42	45.7
				3117	38.4		95	41.5							11341	41.1		55	45.7
				4243	38.4		135	41.5							1734	41.2		75	45.7
				4892	38.4		140	41.5							1786	41.2		95	45.7
				5273	38.4		159	41.5							2607	41.2		96	45.7
				5668	38.4		164	41.5							3107	41.2		98	45.7
				6539	38.4		177	41.5							7282	41.2		110	45.7
				6595	38.4		13	41.6							7613	41.2		116	45.7
				6649	38.4		18	41.6							8903	41.2		127	45.7
				7252	38.4		25	41.6							9743	41.2		146	45.7
				7789	38.4		40	41.6							10393	41.2		183	45.7
				10038	38.4		46	41.6							10974	41.2		190	45.7
				10882	38.4		74	41.6							11047	41.2		199	45.7
				11735	38.4		79	41.6							11840	41.2		8	45.8
				11781	38.4		86	41.6							2456	41.3		9	45.8
				1566	38.5		100	41.6							3747	41.3		20	45.8
				1734	38.5		102	41.6							8561	41.3		30	45.8
				2344	38.5		120	41.6							10390	41.3		34	45.8
				3609	38.5		141	41.6							11675	41.3		64	45.8
				7432	38.5		145	41.6							1526	41.4		76	45.8
				11675	38.5		147	41.6							6780	41.4		78	45.8
				368	38.6		148	41.6							9136	41.4		92	45.8
				1268	38.6		169	41.6							9185	41.4		104	45.8
				1757	38.6		171	41.6							9948	41.4		111	45.8
				1937	38.6		182	41.6							868	41.5		120	45.8
				3858	38.6		185	41.6							2256	41.5		122	45.8
				4230	38.6		190	41.6							2955	41.5		126	45.8
				4385	38.6		29	41.7							3008	41.5		135	45.8
				6428	38.6		33	41.7							6534	41.5		144	45.8
				7461	38.6		42	41.7							7923	41.5		177	45.8
				7734	38.6		47	41.7							7932	41.5		178	45.8
				7839	38.6		58	41.7							7546	41.6		182	45.8
				9041	38.6		84	41.7							8481	41.6		198	45.8
				2192	38.7		101	41.7							340	41.7		2	45.9
				6092	38.7		104	41.7							1309	41.7		6	45.9
				6780	38.7		106	41.7							1395	41.7		25	45.9
				7364	38.7		118	41.7							7148	41.7		27	45.9
				7612	38.7		119	41.7							10427	41.7		59	45.9
				7669	38.7		126	41.7							10860	41.7		72	45.9
				7922	38.7		138	41.7							3699	41.8		77	45.9
				8476	38.7		144	41.7							4232	41.8		101	45.9
				9743	38.7		150	41.7							10715	41.8		114	45.9
				10931	38.7		157	41.7							10745	41.8		117	45.9
				11047	38.7		160	41.7							11644	41.8		125	45.9
				1450	38.8		165	41.7							924	41.9		133	45.9
				2937	38.8		180	41.7							4703	41.9		136	45.9
				3157	38.8		189	41.7							4907	41.9		140	45.9
				4842	38.8		192	41.7							4942	41.9		148	45.9
				6930	38.8		4	41.8							6611	41.9		151	45.9
				6984	38.8		6	41.8							6705	41.9		156	45.9
				7557	38.8		12	41.8							9412	41.9		163	45.9
				7877	38.8		23	41.8							11135	41.9		170	45.9
				9616	38.8		26	41.8							9928	42.1		172	45.9
				9677	38.8		32	41.8							10399	42.1		181	45.9
				10050	38.8		73	41.8							1994	42.2		185	45.9
				10610	38.8		109	41.8							7929	42.2		187	45.9
				11582	38.8		110	41.8							11282	42.2		4	46
				2919	38.9		117	41.8							1948	42.3		11	46
				3696	38.9		132	41.8							8103	42.3		46	46
				3840	38.9		133	41.8							8865	42.3		80	46
				3863	38.9		152	41.8							4289	42.4		89	46
				4414	38.9		162	41.8							8403	42.4		112	46
				7282	38.9		175	41.8							10165	42.4		131	46
				9107	38.9		178	41.8							11701	42.4		167	46
				9474	38.9		188	41.8							1518	42.5		189	46
				10041	38.9		195	41.8							6902	42.5		192	46
				10715	38.9		1	41.9							3870	42.6		196	46
				11717	38.9		2	41.9							3887	42.6		17	46.1
				11737	38.9		5	41.9							4969	42.6		31	46.1
				11820	38.9		9	41.9							5137	42.6		54	46.1
				877	39		20	41.9							6092	42.6		58	46.1
				6005	39		43	41.9							8219	42.6		63	46.1
				6607	39		51	41.9							4904	42.7		91	46.1
				8323	39		59	41.9							5935	42.7		105	46.1
				8508	39		63	41.9							9036	42.7		119	46.1
				3426	39.1		68	41.9							11820	42.7		123	46.1
				3583	39.1		89	41.9							244	42.8		128	46.1
				4380	39.1		94	41.9							1210	42.8		139	46.1
				5292	39.1		114	41.9							1618	42.8		150	46.1
				6462	39.1		174	41.9							1708	42.8		159	46.1
				10357	39.1		191	41.9							2783	42.8		160	46.1
				10759	39.1		198	41.9							6109	42.8		164	46.1
				10860	39.1		0	42							6649	42.8		184	46.1
				10992	39.1		34	42							11053	42.8		193	46.1
				11278	39.1		37	42							1450	42.9		35	46.2
				11674	39.1		41	42							1819	42.9		70	46.2
				11760	39.1		48	42							2566	42.9		85	46.2
				1205	39.2		52	42							9516	42.9		109	46.2
				2390	39.2		55	42							11924	42.9		118	46.2
				3184	39.2		60	42							1665	43		130	46.2
				3789	39.2		65	42							1757	43		155	46.2
				4907	39.2		72	42							6585	43		162	46.2
				5814	39.2		77	42							6984	43		186	46.2
				7259	39.2		82	42							7557	43		3	46.3
				8103	39.2		108	42							7750	43		29	46.3
				9294	39.2		137	42							8913	43.1		43	46.3
				10390	39.2		154	42							9474	43.1		45	46.3
				52	39.3		168	42							9542	43.1		57	46.3
				558	39.3		170	42							1044	43.2		65	46.3
				1735	39.3		183	42							2177	43.2		71	46.3
				2596	39.3		187	42							2357	43.2		82	46.3
				3401	39.3		3	42.1							4892	43.2		90	46.3
				7148	39.3		8	42.1							5112	43.2		100	46.3
				7646	39.3		14	42.1							5652	43.2		103	46.3
				8129	39.3		17	42.1							5807	43.2		171	46.3
				9651	39.3		31	42.1							8728	43.2		188	46.3
				10427	39.3		80	42.1							80	43.3		191	46.3
				10593	39.3		92	42.1							1249	43.3		7	46.4
				10710	39.3		115	42.1							1268	43.3		16	46.4
				593	39.4		127	42.1							3152	43.3		47	46.4
				2671	39.4		131	42.1							3845	43.3		51	46.4
				2827	39.4		136	42.1							3992	43.3		52	46.4
				3845	39.4		142	42.1							4807	43.3		60	46.4
				4232	39.4		161	42.1							2656	43.4		61	46.4
				4985	39.4		172	42.1							2671	43.5		86	46.4
				5232	39.4		176	42.1							3907	43.5		88	46.4
				7613	39.4		199	42.1							5944	43.5		113	46.4
				8728	39.4		15	42.2							10887	43.5		121	46.4
				8903	39.4		22	42.2							1735	43.6		197	46.4
				10308	39.4		27	42.2							1937	43.6		10	46.5
				11343	39.4		35	42.2							2795	43.6		18	46.5
				2456	39.5		36	42.2							5486	43.6		39	46.5
				2776	39.5		50	42.2							6354	43.6		40	46.5
				3112	39.5		61	42.2							6901	43.6		44	46.5
				5166	39.5		91	42.2							11940	43.6		83	46.5
				5596	39.5		111	42.2							3426	43.7		94	46.5
				6647	39.5		112	42.2							6602	43.7		106	46.5
				6742	39.5		113	42.2							7268	43.7		108	46.5
				7233	39.5		124	42.2							885	43.8		149	46.5
				8930	39.5		139	42.2							2895	43.8		158	46.5
				9136	39.5		149	42.2							3840	43.8		166	46.5
				9380	39.5		156	42.2							5205	43.8		168	46.5
				9945	39.5		186	42.2							6467	43.8		174	46.5
				10408	39.5		197	42.2							7434	43.8		41	46.6
				11537	39.5		19	42.3							8067	43.8		48	46.6
				11617	39.5		21	42.3							8870	43.8		73	46.6
				868	39.6		54	42.3							9200	43.8		97	46.6
				885	39.6		62	42.3							10943	43.8		142	46.6
				1143	39.6		67	42.3							5082	43.9		154	46.6
				1395	39.6		69	42.3							10456	43.9		157	46.6
				1518	39.6		75	42.3							11495	43.9		19	46.7
				1669	39.6		98	42.3							11819	43.9		37	46.7
				1716	39.6		123	42.3							1034	44		74	46.7
				2287	39.6		125	42.3							5022	44		84	46.7
				3320	39.6		146	42.3							6154	44		93	46.7
				4332	39.6		166	42.3							6308	44		107	46.7
				5156	39.6		179	42.3							6807	44		137	46.7
				6534	39.6		184	42.3							7543	44		173	46.7
				7649	39.6		193	42.3							9982	44		1	46.8
				8283	39.6		11	42.4							10180	44		62	46.8
				1381	39.7		39	42.4							11506	44		68	46.8
				1786	39.7		45	42.4							11645	44		81	46.8
				2191	39.7		49	42.4							164	44.1		87	46.8
				2706	39.7		57	42.4							1576	44.1		102	46.8
				2895	39.7		70	42.4							2441	44.1		129	46.8
				3064	39.7		71	42.4							3223	44.1		141	46.8
				3844	39.7		78	42.4							3463	44.1		143	46.8
				5112	39.7		96	42.4							3683	44.1		153	46.8
				5427	39.7		99	42.4							3866	44.1		180	46.8
				5799	39.7		103	42.4							10706	44.1		194	46.8
				7083	39.7		107	42.4							11524	44.1		13	46.9
				10706	39.7		121	42.4							126	44.2		14	46.9
				10767	39.7		134	42.4							1211	44.2		15	46.9
				11162	39.7		143	42.4							3112	44.2		23	46.9
				11495	39.7		153	42.4							3157	44.2		28	46.9
				1	39.8		64	42.5							4424	44.2		110	46.9
				583	39.8		76	42.5							4504	44.2		115	46.9
				723	39.8		85	42.5							7446	44.2		132	46.9
				1167	39.8		88	42.5							7734	44.2		145	46.9
				2441	39.8		116	42.5							8508	44.2		147	46.9
				2885	39.8		155	42.5							10610	44.2		161	46.9
				3053	39.8		167	42.5							11278	44.2		165	46.9
				3699	39.8		194	42.5							306	44.3		179	46.9
				3907	39.8		30	42.6							583	44.3		190	46.9
				6289	39.8		81	42.6							1716	44.3		42	47
				7598	39.8		87	42.6							3284	44.3		66	47
				8325	39.8		90	42.6							4609	44.3		69	47
				9564	39.8		93	42.6							5651	44.3		79	47
				10745	39.8		97	42.6							6300	44.3		183	47
				10899	39.8		128	42.6							7339	44.3		24	47.1
				11613	39.8		130	42.6							7432	44.3		33	47.1
				11645	39.8		7	42.7							7530	44.3		34	47.1
				1738	39.9		16	42.7							10767	44.3		36	47.1
				2645	39.9		24	42.7							10974	44.3		55	47.1
				6300	39.9		38	42.7							904	44.4		116	47.1
				6712	39.9		53	42.7							1311	44.4		127	47.1
				9200	39.9		66	42.7							1669	44.4		152	47.1
				11465	39.9		151	42.7							1930	44.4		169	47.1
				61	40		158	42.7							3218	44.4		198	47.1
				80	40		163	42.7							3747	44.4		6	47.2
				213	40		164	42.7							6005	44.4		9	47.2
				933	40		173	42.7							6462	44.4		20	47.2
				1840	40		18	42.8							6712	44.4		122	47.2
				3203	40		25	42.8							7122	44.4		126	47.2
				3747	40		28	42.8							8325	44.4		136	47.2
				3887	40		56	42.8							10950	44.4		151	47.2
				4703	40		74	42.8							213	44.5		178	47.2
				5942	40		95	42.8							933	44.5		30	47.3
				6576	40		140	42.8							1134	44.5		131	47.3
				7082	40		147	42.8							2213	44.5		101	47.4
				7543	40		159	42.8							2916	44.5		124	47.4
				7932	40		177	42.8							4050	44.5		31	47.5
				9036	40		181	42.8							5653	44.5		67	47.5
				10756	40		196	42.8							5942	44.5		105	47.5
				126	40.1		13	42.9							6930	44.5		139	47.5
				1930	40.1		46	42.9							7082	44.5		163	47.5
				2694	40.1		58	42.9							9877	44.5		177	47.5
				3107	40.1		83	42.9							10756	44.5		192	47.5
				3870	40.1		102	42.9							10776	44.5		46	47.6
				5339	40.1		104	42.9							1143	44.6		58	47.6
				6901	40.1		106	42.9							2840	44.6		128	47.6
				7495	40.1		118	42.9							2915	44.6		89	47.7
				8403	40.1		129	42.9							2937	44.6		103	47.8
				8613	40.1		141	42.9							3107	44.6		154	48
				9632	40.1		148	42.9							5212	44.6		196	48.1
				9948	40.1		150	42.9							6083	44.6		153	48.2
				10165	40.1		182	42.9							7333	44.6		43	48.4
				11653	40.1		185	42.9							8559	44.6		94	48.6
				297	40.2		33	43							9276	44.6		58	49.2
				753	40.2		86	43							9616	44.6		139	49.5
				1794	40.2		100	43							9878	44.6		41	49.7
				2054	40.2		101	43							1176	44.7		51	49.7
				2256	40.2		120	43							1526	44.7		88	49.7
				2656	40.2		135	43							1654	44.7		137	49.7
				4606	40.2		138	43							2450	44.7		119	49.8
				5651	40.2		157	43							2455	44.7		183	49.8
				5652	40.2		160	43							3064	44.7		190	49.8
				8481	40.2		40	43.1							6427	44.7		52	49.9
				8870	40.2		84	43.1							6854	44.7		23	50
				9316	40.2		132	43.1							7381	44.7		42	50
				9516	40.2		144	43.1							8034	44.7		128	50
				10941	40.2		165	43.1							9651	44.7		7	50.1
				11470	40.2		180	43.1							11341	44.7		40	50.1
				11757	40.2		188	43.1							4355	44.8		101	50.1
				1309	40.3		189	43.1							5433	44.8		126	50.1
				1597	40.3		195	43.1							5645	44.8		131	50.1
				2714	40.3		2	43.2							5668	44.8		94	50.2
				3866	40.3		4	43.2							5823	44.8		111	50.2
				4942	40.3		12	43.2							6293	44.8		168	50.2
				5022	40.3		23	43.2							6603	44.8		118	50.3
				7030	40.3		42	43.2							8478	44.8		132	50.3
				7931	40.3		47	43.2							8903	44.8		158	50.3
				8067	40.3		68	43.2							8915	44.8		194	50.3
				8561	40.3		73	43.2							9485	44.8		32	50.4
				8995	40.3		145	43.2							9948	44.8		129	50.4
				10330	40.3		162	43.2							11520	44.8		163	50.4
				10399	40.3		175	43.2							1395	44.9		196	50.4
				10723	40.3		5	43.3							1597	44.9		143	50.5
				11819	40.3		48	43.3							2195	44.9		154	50.5
				1216	40.4		133	43.3							2955	44.9		34	50.6
				1296	40.4		152	43.3							3305	44.9		59	50.6
				1819	40.4		63	43.4							4337	44.9		67	50.6
				2566	40.4		82	43.4							5003	44.9		73	50.6
				3076	40.4		110	43.4							5040	44.9		122	50.6
				5205	40.4		127	43.4							5683	44.9		123	50.6
				5511	40.4		142	43.4							6976	44.9		174	50.6
				6297	40.4		178	43.4							8042	44.9		29	50.7
				6510	40.4		0	43.5							8223	44.9		31	50.7
				7222	40.4		8	43.5							8697	44.9		36	50.7
				7709	40.4		59	43.5							10494	44.9		113	50.7
				8016	40.4		72	43.5							11653	44.9		153	50.7
				11135	40.4		89	43.5							252	45		161	50.7
				306	40.5		113	43.5							1378	45		188	50.7
				1174	40.5		149	43.5							2191	45		18	50.8
				3245	40.5		1	43.6							2284	45		93	50.8
				3547	40.5		39	43.6							3688	45		97	50.8
				4662	40.5		186	43.6							4414	45		110	50.8
				5516	40.5		187	43.6							5013	45		165	50.8
				5779	40.5		22	43.7							6088	45		169	50.8
				6316	40.5		50	43.7							7021	45		177	50.8
				6585	40.5		60	43.7							7148	45		103	50.9
				7219	40.5		88	43.7							7495	45		133	50.9
				8198	40.5		115	43.7							8481	45		138	50.9
				10393	40.5		168	43.7							8496	45		155	50.9
				11606	40.5		174	43.7							9170	45		170	50.9
				11940	40.5		176	43.7							10314	45		3	51
				244	40.6		21	43.8							11095	45		13	51
				713	40.6		35	43.8							2045	45.1		43	51
				1211	40.6		96	43.8							2214	45.1		44	51
				3008	40.6		99	43.8							2260	45.1		65	51
				3152	40.6		190	43.8							2456	45.1		70	51
				4623	40.6		194	43.8							3008	45.1		79	51
				5013	40.6		19	43.9							3156	45.1		81	51
				6353	40.6		71	43.9							4029	45.1		87	51
				7098	40.6		91	43.9							4751	45.1		89	51
				9185	40.6		155	43.9							6705	45.1		90	51
				11840	40.6		24	44							8129	45.1		104	51
				1311	40.7		76	44							8465	45.1		114	51
				2955	40.7		95	44							9750	45.1		141	51
				4543	40.7		130	44							11012	45.1		176	51
				8219	40.7		179	44							1994	45.2		199	51
				8913	40.7		192	44							2054	45.2		15	51.1
				9647	40.7		25	44.1							2890	45.2		20	51.1
				10887	40.7		64	44.1							4543	45.2		39	51.1
				1526	40.8		93	44.1							6353	45.2		68	51.1
				1618	40.8		106	44.1							7701	45.2		71	51.1
				1654	40.8		116	44.1							8887	45.2		72	51.1
				1665	40.8		151	44.1							9412	45.2		78	51.1
				5212	40.8		156	44.1							10745	45.2		108	51.1
				5935	40.8		159	44.1							11380	45.2		127	51.1
				6467	40.8		7	44.2							33	45.3		142	51.1
				6705	40.8		18	44.2							924	45.3		147	51.1
				7863	40.8		30	44.2							944	45.3		167	51.1
				9982	40.8		49	44.2							2341	45.3		192	51.1
				10657	40.8		55	44.2							5352	45.3		2	51.2
				10871	40.8		56	44.2							5609	45.3		56	51.2
				552	40.9		66	44.2							6118	45.3		60	51.2
				1210	40.9		87	44.2							6581	45.3		82	51.2
				2213	40.9		128	44.2							7472	45.3		105	51.2
				2564	40.9		141	44.2							8467	45.3		107	51.2
				3156	40.9		153	44.2							8937	45.3		109	51.2
				6611	40.9		177	44.2							10747	45.3		134	51.2
				7923	40.9		196	44.2							11282	45.3		166	51.2
				8239	40.9		38	44.3							11813	45.3		178	51.2
				9046	40.9		46	44.3							11840	45.3		11	51.3
				11341	40.9		51	44.3							100	45.4		46	51.3
				11530	40.9		85	44.3							4210	45.4		48	51.3
				11924	40.9		120	44.3							4289	45.4		52	51.3
				1551	41		147	44.3							7507	45.4		55	51.3
				2747	41		148	44.3							7929	45.4		61	51.3
				5137	41		158	44.3							8146	45.4		80	51.3
				5486	41		173	44.3							8454	45.4		84	51.3
				6491	41		191	44.3							8732	45.4		86	51.3
				6602	41		6	44.4							8928	45.4		91	51.3
				6743	41		13	44.4							10154	45.4		96	51.3
				6760	41		16	44.4							10357	45.4		139	51.3
				8432	41		28	44.4							10657	45.4		150	51.3
				8887	41		33	44.4							10686	45.4		182	51.3
				9087	41		52	44.4							112	45.5		183	51.3
				9412	41		58	44.4							208	45.5		187	51.3
				9486	41		61	44.4							348	45.5		10	51.4
				11282	41		74	44.4							558	45.5		12	51.4
				11520	41		83	44.4							1738	45.5		17	51.4
				11777	41		86	44.4							2393	45.5		24	51.4
				291	41.1		132	44.4							2919	45.5		27	51.4
				1134	41.1		37	44.5							3084	45.5		35	51.4
				2399	41.1		47	44.5							3304	45.5		49	51.4
				4289	41.1		53	44.5							4298	45.5		62	51.4
				4333	41.1		100	44.5							4428	45.5		74	51.4
				5807	41.1		135	44.5							4608	45.5		115	51.4
				6354	41.1		138	44.5							4805	45.5		120	51.4
				6649	41.1		144	44.5							6576	45.5		145	51.4
				6817	41.1		171	44.5							6909	45.5		148	51.4
				6902	41.1		181	44.5							7219	45.5		180	51.4
				8131	41.1		182	44.5							8940	45.5		184	51.4
				11644	41.1		12	44.6							11135	45.5		4	51.5
				11963	41.1		23	44.6							3862	45.6		7	51.5
				1176	41.2		32	44.6							6611	45.6		9	51.5
				1249	41.2		45	44.6							7225	45.6		16	51.5
				4609	41.2		101	44.6							7282	45.6		28	51.5
				6109	41.2		102	44.6							8865	45.6		30	51.5
				11701	41.2		123	44.6							8868	45.6		33	51.5
				11758	41.2		140	44.6							8936	45.6		40	51.5
				39	41.3		157	44.6							9317	45.6		41	51.5
				904	41.3		161	44.6							10041	45.6		58	51.5
				1034	41.3		164	44.6							10399	45.6		63	51.5
				1254	41.3		165	44.6							1072	45.7		64	51.5
				5668	41.3		5	44.7							4577	45.7		85	51.5
				7268	41.3		34	44.7							4842	45.7		92	51.5
				7546	41.3		40	44.7							5637	45.7		98	51.5
				7750	41.3		43	44.7							5895	45.7		101	51.5
				9928	41.3		63	44.7							7158	45.7		116	51.5
				10260	41.3		73	44.7							8219	45.7		119	51.5
				10481	41.3		82	44.7							8403	45.7		140	51.5
				10882	41.3		90	44.7							9928	45.7		146	51.5
				10950	41.3		98	44.7							10372	45.7		156	51.5
				10974	41.3		109	44.7							10615	45.7		157	51.5
				340	41.4		112	44.7							11249	45.7		160	51.5
				1237	41.4		113	44.7							1708	45.8		164	51.5
				2177	41.4		114	44.7							4890	45.8		175	51.5
				4617	41.4		142	44.7							4969	45.8		179	51.5
				4969	41.4		145	44.7							6092	45.8		186	51.5
				7789	41.4		150	44.7							6404	45.8		193	51.5
				7839	41.4		180	44.7							7222	45.8		195	51.5
				8979	41.4		185	44.7							7613	45.8		0	51.6
				9743	41.4		189	44.7							8671	45.8		19	51.6
				10456	41.4		195	44.7							9703	45.8		21	51.6
				10951	41.4		0	44.8							1960	45.9		22	51.6
				11053	41.4		4	44.8							2019	45.9		23	51.6
				11675	41.4		39	44.8							2783	45.9		25	51.6
				87	41.5		59	44.8							4385	45.9		42	51.6
				1072	41.5		68	44.8							4904	45.9		57	51.6
				1757	41.5		110	44.8							8591	45.9		66	51.6
				3270	41.5		119	44.8							9516	45.9		75	51.6
				3288	41.5		149	44.8							11985	45.9		77	51.6
				4370	41.5		186	44.8							305	46		83	51.6
				4892	41.5		188	44.8							839	46		94	51.6
				5895	41.5		198	44.8							2566	46		95	51.6
				6428	41.5		1	44.9							3355	46		124	51.6
				7252	41.5		42	44.9							3562	46		125	51.6
				7381	41.5		88	44.9							6780	46		126	51.6
				7929	41.5		133	44.9							6821	46		128	51.6
				8478	41.5		168	44.9							8413	46		130	51.6
				8863	41.5		187	44.9							9529	46		135	51.6
				8936	41.5		2	45							11222	46		137	51.6
				9276	41.5		21	45							11919	46		144	51.6
				11421	41.5		22	45							3366	46.1		162	51.6
				11781	41.5		26	45							5017	46.1		168	51.6
				1764	41.6		36	45							6937	46.1		172	51.6
				1948	41.6		60	45							7175	46.1		185	51.6
				2455	41.6		79	45							8784	46.1		190	51.6
				3223	41.6		96	45							8849	46.1		191	51.6
				4385	41.6		117	45							8981	46.1		198	51.6
				5637	41.6		175	45							11157	46.1		6	51.7
				6930	41.6		8	45.1							73	46.2		8	51.7
				7432	41.6		15	45.1							1209	46.2		50	51.7
				7461	41.6		27	45.1							1210	46.2		51	51.7
				7734	41.6		35	45.1							1447	46.2		53	51.7
				11852	41.6		50	45.1							1773	46.2		76	51.7
				252	41.7		71	45.1							3708	46.2		99	51.7
				1268	41.7		75	45.1							4703	46.2		121	51.7
				1378	41.7		84	45.1							6639	46.2		149	51.7
				2214	41.7		92	45.1							7113	46.2		163	51.7
				2916	41.7		108	45.1							7750	46.2		171	51.7
				3683	41.7		118	45.1							7970	46.2		173	51.7
				3696	41.7		124	45.1							8321	46.2		1	51.8
				3858	41.7		134	45.1							11431	46.2		5	51.8
				3992	41.7		169	45.1							2653	46.3		14	51.8
				4504	41.7		172	45.1							3794	46.3		32	51.8
				5944	41.7		174	45.1							4224	46.3		38	51.8
				7434	41.7		183	45.1							4907	46.3		45	51.8
				8126	41.7		184	45.1							5635	46.3		88	51.8
				8865	41.7		190	45.1							6585	46.3		118	51.8
				8915	41.7		3	45.2							6984	46.3		131	51.8
				9750	41.7		19	45.2							10165	46.3		143	51.8
				10494	41.7		25	45.2							11053	46.3		151	51.8
				10610	41.7		29	45.2							1938	46.4		152	51.8
				11099	41.7		54	45.2							2357	46.4		158	51.8
				11147	41.7		67	45.2							4480	46.4		181	51.8
				924	41.8		77	45.2							6109	46.4		197	51.8
				1734	41.8		89	45.2							6837	46.4		29	51.9
				1937	41.8		91	45.2							8691	46.4		34	51.9
				1994	41.8		95	45.2							10305	46.4		37	51.9
				3840	41.8		99	45.2							11494	46.4		67	51.9
				4243	41.8		127	45.2							452	46.5		73	51.9
				4807	41.8		130	45.2							1044	46.5		100	51.9
				5003	41.8		143	45.2							1544	46.5		106	51.9
				5082	41.8		146	45.2							2172	46.5		111	51.9
				6581	41.8		194	45.2							3549	46.5		117	51.9
				7364	41.8		9	45.3							6093	46.5		123	51.9
				7515	41.8		20	45.3							6842	46.5		129	51.9
				7557	41.8		24	45.3							8130	46.5		136	51.9
				9474	41.8		31	45.3							10323	46.5		154	51.9
				9616	41.8		76	45.3							715	46.6		189	51.9
				10931	41.8		93	45.3							1249	46.6		194	51.9
				11278	41.8		115	45.3							1665	46.6		196	51.9
				1708	41.9		126	45.3							2330	46.6		54	52
				2192	41.9		136	45.3							7304	46.6		93	52
				2783	41.9		139	45.3							11427	46.6		122	52
				2937	41.9		155	45.3							2177	46.7		161	52
				3157	41.9		160	45.3							5112	46.7		188	52
				4414	41.9		170	45.3							5330	46.7		18	52.1
				6780	41.9		178	45.3							8893	46.7		36	52.1
				6854	41.9		18	45.4							10174	46.7		47	52.1
				6984	41.9		30	45.4							1173	46.8		59	52.1
				7282	41.9		41	45.4							2656	46.8		69	52.1
				7530	41.9		56	45.4							3538	46.8		97	52.1
				8103	41.9		70	45.4							5816	46.8		102	52.1
				8476	41.9		80	45.4							6550	46.8		103	52.1
				9877	41.9		121	45.4							6807	46.8		113	52.1
				10041	41.9		131	45.4							9542	46.8		165	52.1
				10715	41.9		141	45.4							10680	46.8		169	52.1
				11047	41.9		151	45.4							10798	46.8		170	52.1
				11506	41.9		153	45.4							10890	46.8		177	52.1
				11582	41.9		159	45.4							11924	46.8		31	52.2
				11735	41.9		179	45.4							165	46.9		44	52.2
				11820	41.9		196	45.4							2795	46.9		81	52.2
				73	42		7	45.5							4807	46.9		104	52.2
				1450	42		14	45.5							5410	46.9		110	52.2
				3007	42		46	45.5							6380	46.9		141	52.2
				3284	42		55	45.5							7754	46.9		153	52.2
				3426	42		62	45.5							11506	46.9		155	52.2
				3863	42		66	45.5							4120	47		167	52.2
				4210	42		106	45.5							5109	47		174	52.2
				4842	42		128	45.5							5963	47		3	52.3
				5273	42		147	45.5							11403	47		20	52.3
				6005	42		148	45.5							164	47.1		43	52.3
				6154	42		156	45.5							481	47.1		65	52.3
				6462	42		173	45.5							2197	47.1		70	52.3
				7397	42		193	45.5							3152	47.1		71	52.3
				7867	42		6	45.6							5575	47.1		72	52.3
				7951	42		38	45.6							11532	47.1		78	52.3
				8508	42		51	45.6							2144	47.2		79	52.3
				10593	42		52	45.6							4277	47.2		89	52.3
				11717	42		61	45.6							5082	47.2		90	52.3
				1566	42.1		64	45.6							5957	47.2		108	52.3
				1996	42.1		86	45.6							6338	47.2		112	52.3
				2919	42.1		87	45.6							11000	47.2		133	52.3
				3688	42.1		104	45.6							3114	47.3		138	52.3
				3845	42.1		116	45.6							3463	47.3		176	52.3
				4050	42.1		120	45.6							5652	47.3		192	52.3
				5645	42.1		132	45.6							6499	47.3		199	52.3
				6308	42.1		152	45.6							10180	47.3		13	52.4
				6774	42.1		162	45.6							10943	47.3		39	52.4
				7613	42.1		177	45.6							1034	47.4		48	52.4
				7877	42.1		13	45.7							7122	47.4		60	52.4
				8559	42.1		28	45.7							9275	47.4		68	52.4
				9107	42.1		33	45.7							9648	47.4		114	52.4
				9651	42.1		47	45.7							11524	47.4		132	52.4
				10390	42.1		83	45.7							3218	47.6		142	52.4
				10622	42.1		135	45.7							4424	47.6		15	52.5
				10860	42.1		137	45.7							5653	47.6		26	52.5
				164	42.2		158	45.7							8781	47.6		52	52.5
				558	42.2		17	45.8							9878	47.6		80	52.5
				877	42.2		49	45.8							11966	47.6		82	52.5
				1044	42.2		58	45.8							9150	47.7		87	52.5
				1735	42.2		74	45.8							3305	47.9		105	52.5
				2279	42.2		100	45.8							6427	47.9		107	52.5
				2344	42.2		101	45.8							7446	47.9		147	52.5
				2357	42.2		102	45.8							1769	48		150	52.5
				2795	42.2		107	45.8							6308	48		166	52.5
				3463	42.2		138	45.8							1576	48.1		178	52.5
				3630	42.2		144	45.8							2915	48.1		182	52.5
				4907	42.2		171	45.8							5621	48.1		183	52.5
				6083	42.2		181	45.8							7339	48.1		2	52.6
				6092	42.2		191	45.8							10630	48.1		11	52.6
				8146	42.2		12	45.9							1749	48.2		35	52.6
				9542	42.2		53	45.9							4605	48.2		46	52.6
				10357	42.2		63	45.9							5714	48.3		49	52.6
				10427	42.2		82	45.9							5433	48.4		56	52.6
				11418	42.2		140	45.9							6894	48.4		84	52.6
				1205	42.3		150	45.9							5097	48.5		86	52.6
				1576	42.3		164	45.9							5822	48.5		96	52.6
				2665	42.3		165	45.9							8937	48.5		109	52.6
				2671	42.3		182	45.9							10045	48.5		120	52.6
				3708	42.3		189	45.9							364	48.6		134	52.6
				6293	42.3		195	45.9							4577	48.6		146	52.6
				6940	42.3		0	46							5609	48.6		148	52.6
				7148	42.3		5	46							11795	48.6		12	52.7
				9926	42.3		23	46							11579	48.7		33	52.7
				10747	42.3		39	46							3837	48.8		40	52.7
				11737	42.3		45	46							7333	48.8		55	52.7
				11810	42.3		59	46							8454	48.8		74	52.7
				11974	42.3		68	46							11741	48.8		91	52.7
				593	42.4		98	46							3975	48.9		101	52.7
				673	42.4		110	46							4489	48.9		119	52.7
				3304	42.4		113	46							1710	49		139	52.7
				4904	42.4		142	46							8465	49		145	52.7
				5575	42.4		157	46							5141	49.1		175	52.7
				6607	42.4		161	46							9201	49.1		4	52.8
				6647	42.4		180	46							11919	49.1		10	52.8
				8496	42.4		186	46							7976	49.2		16	52.8
				8728	42.4		4	46.1							989	49.3		27	52.8
				8868	42.4		11	46.1							2245	49.3		41	52.8
				8903	42.4		40	46.1							5017	49.3		58	52.8
				9294	42.4		73	46.1							5646	49.3		61	52.8
				839	42.5		88	46.1							6868	49.3		135	52.8
				1143	42.5		112	46.1							8940	49.3		140	52.8
				1518	42.5		149	46.1							9419	49.3		162	52.8
				2840	42.5		163	46.1							305	49.4		168	52.8
				3112	42.5		187	46.1							4488	49.4		184	52.8
				4380	42.5		188	46.1							5731	49.4		6	52.9
				5823	42.5		22	46.2							6994	49.4		23	52.9
				5933	42.5		43	46.2							8717	49.4		25	52.9
				7701	42.5		65	46.2							9317	49.4		28	52.9
				8129	42.5		96	46.2							9919	49.4		30	52.9
				10180	42.5		119	46.2							11457	49.4		50	52.9
				10209	42.5		122	46.2							612	49.5		63	52.9
				868	42.6		133	46.2							1323	49.5		83	52.9
				885	42.6		145	46.2							2653	49.5		94	52.9
				1362	42.6		154	46.2							4891	49.5		128	52.9
				1395	42.6		168	46.2							5037	49.5		157	52.9
				1716	42.6		176	46.2							5270	49.5		190	52.9
				2191	42.6		50	46.3							5520	49.5		191	52.9
				2284	42.6		60	46.3							6565	49.5		17	53
				2456	42.6		71	46.3							2382	49.6		62	53
				3064	42.6		90	46.3							2752	49.6		126	53
				3084	42.6		109	46.3							4050	49.6		130	53
				4355	42.6		175	46.3							4626	49.6		144	53
				5156	42.6		2	46.4							4890	49.6		156	53
				7233	42.6		8	46.4							6909	49.6		160	53
				7646	42.6		21	46.4							7304	49.6		163	53
				8286	42.6		25	46.4							8223	49.6		185	53
				8697	42.6		35	46.4							8740	49.6		131	53.1
				9136	42.6		48	46.4							11095	49.6		158	53.1
				10038	42.6		79	46.4							11130	49.6		193	53.1
				10710	42.6		91	46.4							1209	49.7		198	53.1
				11524	42.6		117	46.4							3549	49.7		19	53.2
				11645	42.6		124	46.4							5503	49.7		67	53.2
				11674	42.6		130	46.4							5603	49.7		111	53.2
				348	42.7		167	46.4							6821	49.7		124	53.2
				1669	42.7		183	46.4							6837	49.7		143	53.2
				1722	42.7		197	46.4							8321	49.7		172	53.2
				1786	42.7		1	46.5							8413	49.7		22	53.3
				2260	42.7		15	46.5							11087	49.7		29	53.3
				4337	42.7		19	46.5							11426	49.7		34	53.3
				4985	42.7		24	46.5							11985	49.7		103	53.3
				5112	42.7		26	46.5							851	49.8		154	53.3
				5683	42.7		37	46.5							5010	49.8		73	53.4
				5942	42.7		93	46.5							5683	49.8		123	53.4
				7598	42.7		95	46.5							5951	49.8		127	53.4
				8223	42.7		99	46.5							6162	49.8		161	53.4
				10745	42.7		114	46.5							8758	49.8		110	53.5
				10767	42.7		127	46.5							8893	49.8		188	53.5
				10899	42.7		160	46.5							8936	49.8		0	53.6
				10943	42.7		172	46.5							8981	49.8		18	53.6
				11343	42.7		174	46.5							9170	49.8		44	53.6
				11495	42.7		18	46.6							9456	49.8		122	53.6
				112	42.8		30	46.6							9530	49.8		141	53.7
				2441	42.8		76	46.6							1256	49.9		60	53.8
				2450	42.8		115	46.6							1646	49.9		3	53.9
				2890	42.8		151	46.6							2648	49.9		192	53.9
				2895	42.8		153	46.6							3862	49.9		141	56.5
				3218	42.8		155	46.6							5028	49.9		188	56.5
				3699	42.8		159	46.6							6042	49.9		20	56.7
				5040	42.8		190	46.6							6639	49.9		175	56.7
				5352	42.8		196	46.6							7799	49.9		191	56.7
				6712	42.8		7	46.7							9816	49.9		41	56.9
				6742	42.8		20	46.7							10798	49.9		131	57
				6909	42.8		46	46.7							10813	49.9		167	57
				7543	42.8		55	46.7							1476	50		30	57.1
				8034	42.8		120	46.7							8034	50		91	57.1
				8042	42.8		134	46.7							8691	50		97	57.1
				8283	42.8		141	46.7							8788	50		140	57.1
				9200	42.8		147	46.7							8849	50		171	57.1
				9564	42.8		178	46.7							9895	50		196	57.1
				10408	42.8		179	46.7							10151	50		3	57.2
				11380	42.8		184	46.7							11403	50		31	57.2
				11617	42.8		194	46.7							1960	50.1		40	57.2
				80	42.9		6	46.8							2945	50.1		44	57.2
				583	42.9		36	46.8							2960	50.1		45	57.2
				723	42.9		56	46.8							3055	50.1		49	57.2
				2827	42.9		62	46.8							3150	50.1		53	57.2
				3870	42.9		64	46.8							3355	50.1		58	57.2
				4232	42.9		66	46.8							3794	50.1		63	57.2
				4424	42.9		85	46.8							5844	50.1		77	57.2
				4480	42.9		89	46.8							6389	50.1		82	57.2
				5232	42.9		106	46.8							6618	50.1		99	57.2
				5292	42.9		131	46.8							7745	50.1		101	57.2
				5967	42.9		136	46.8							8230	50.1		103	57.2
				6300	42.9		148	46.8							8928	50.1		105	57.2
				6404	42.9		173	46.8							9703	50.1		108	57.2
				6901	42.9		13	46.9							10174	50.1		129	57.2
				7333	42.9		38	46.9							11249	50.1		143	57.2
				7669	42.9		47	46.9							11599	50.1		7	57.3
				8467	42.9		51	46.9							11712	50.1		10	57.3
				9036	42.9		54	46.9							944	50.2		50	57.3
				10165	42.9		70	46.9							952	50.2		66	57.3
				10706	42.9		128	46.9							1935	50.2		100	57.3
				10756	42.9		132	46.9							2762	50.2		128	57.3
				213	43		135	46.9							3835	50.2		134	57.3
				1263	43		170	46.9							4940	50.2		145	57.3
				1738	43		177	46.9							5029	50.2		158	57.3
				2054	43		28	47							5330	50.2		161	57.3
				2393	43		83	47							6088	50.2		0	57.4
				2694	43		86	47							6676	50.2		6	57.4
				3320	43		87	47							6957	50.2		13	57.4
				4703	43		100	47							7113	50.2		18	57.4
				4805	43		102	47							7553	50.2		48	57.4
				5799	43		108	47							7705	50.2		62	57.4
				6124	43		144	47							8681	50.2		71	57.4
				6534	43		156	47							10615	50.2		73	57.4
				7082	43		158	47							10875	50.2		81	57.4
				7126	43		33	47.1							11431	50.2		89	57.4
				7339	43		58	47.1							55	50.3		111	57.4
				7472	43		82	47.1							1264	50.3		123	57.4
				7495	43		116	47.1							1702	50.3		126	57.4
				7932	43		31	47.2							2235	50.3		130	57.4
				9485	43		39	47.2							2741	50.3		144	57.4
				9516	43		41	47.2							4240	50.3		150	57.4
				9948	43		49	47.2							4529	50.3		157	57.4
				10154	43		52	47.2							5509	50.3		185	57.4
				11095	43		53	47.2							6207	50.3		197	57.4
				2195	43.1		74	47.2							6550	50.3		4	57.5
				3747	43.1		97	47.2							6668	50.3		5	57.5
				3907	43.1		107	47.2							6875	50.3		23	57.5
				4751	43.1		113	47.2							6918	50.3		34	57.5
				5022	43.1		138	47.2							9937	50.3		36	57.5
				5349	43.1		140	47.2							10424	50.3		39	57.5
				5653	43.1		165	47.2							10680	50.3		67	57.5
				5963	43.1		181	47.2							10788	50.3		68	57.5
				7002	43.1		0	47.3							11030	50.3		74	57.5
				7122	43.1		23	47.3							11157	50.3		83	57.5
				7219	43.1		40	47.3							11671	50.3		90	57.5
				10087	43.1		45	47.3							165	50.4		93	57.5
				11222	43.1		80	47.3							262	50.4		109	57.5
				11613	43.1		88	47.3							604	50.4		116	57.5
				33	43.2		98	47.3							1119	50.4		132	57.5
				52	43.2		142	47.3							1199	50.4		137	57.5
				1029	43.2		150	47.3							1511	50.4		168	57.5
				1930	43.2		164	47.3							3366	50.4		184	57.5
				2045	43.2		171	47.3							4224	50.4		21	57.6
				2172	43.2		182	47.3							5021	50.4		22	57.6
				2656	43.2		191	47.3							5062	50.4		25	57.6
				3562	43.2		22	47.4							6093	50.4		28	57.6
				3862	43.2		59	47.4							6380	50.4		46	57.6
				3887	43.2		63	47.4							7135	50.4		57	57.6
				4029	43.2		71	47.4							7411	50.4		61	57.6
				4298	43.2		96	47.4							9529	50.4		65	57.6
				5652	43.2		101	47.4							11012	50.4		78	57.6
				6576	43.2		149	47.4							372	50.5		79	57.6
				6976	43.2		161	47.4							1097	50.5		86	57.6
				7507	43.2		168	47.4							1221	50.5		87	57.6
				8481	43.2		193	47.4							1704	50.5		88	57.6
				8870	43.2		5	47.5							1746	50.5		94	57.6
				9677	43.2		25	47.5							1938	50.5		106	57.6
				11132	43.2		50	47.5							2233	50.5		110	57.6
				11653	43.2		73	47.5							4179	50.5		113	57.6
				100	43.3		110	47.5							5269	50.5		124	57.6
				933	43.3		112	47.5							5957	50.5		133	57.6
				1309	43.3		187	47.5							6215	50.5		135	57.6
				1597	43.3		189	47.5							7906	50.5		147	57.6
				2019	43.3		195	47.5							8732	50.5		160	57.6
				2251	43.3		4	47.6							8733	50.5		164	57.6
				2256	43.3		21	47.6							8809	50.5		172	57.6
				2341	43.3		32	47.6							8832	50.5		178	57.6
				2776	43.3		91	47.6							10905	50.5		190	57.6
				3107	43.3		130	47.6							11017	50.5		195	57.6
				3866	43.3		137	47.6							11287	50.5		2	57.7
				6603	43.3		145	47.6							11800	50.5		8	57.7
				6807	43.3		175	47.6							887	50.6		17	57.7
				7030	43.3		186	47.6							983	50.6		26	57.7
				7963	43.3		1	47.7							1137	50.6		29	57.7
				8981	43.3		2	47.7							1635	50.6		37	57.7
				10372	43.3		24	47.7							1686	50.6		42	57.7
				10399	43.3		42	47.7							2582	50.6		52	57.7
				10686	43.3		68	47.7							2676	50.6		64	57.7
				11135	43.3		77	47.7							3431	50.6		72	57.7
				11840	43.3		84	47.7							4428	50.6		104	57.7
				126	43.4		95	47.7							4751	50.6		117	57.7
				1819	43.4		115	47.7							5612	50.6		119	57.7
				1960	43.4		119	47.7							6499	50.6		127	57.7
				3008	43.4		127	47.7							6786	50.6		138	57.7
				3305	43.4		133	47.7							6937	50.6		153	57.7
				7021	43.4		152	47.7							7504	50.6		155	57.7
				7222	43.4		157	47.7							7970	50.6		156	57.7
				8067	43.4		160	47.7							8515	50.6		165	57.7
				8403	43.4		174	47.7							9507	50.6		170	57.7
				8561	43.4		196	47.7							10385	50.6		192	57.7
				9529	43.4		11	47.8							10809	50.6		199	57.7
				10615	43.4		19	47.8							11611	50.6		11	57.8
				10776	43.4		30	47.8							841	50.7		12	57.8
				61	43.5		34	47.8							1707	50.7		15	57.8
				713	43.5		57	47.8							2144	50.7		32	57.8
				1311	43.5		60	47.8							2393	50.7		47	57.8
				1938	43.5		72	47.8							3048	50.7		51	57.8
				5205	43.5		76	47.8							3088	50.7		56	57.8
				5330	43.5		79	47.8							3724	50.7		60	57.8
				5651	43.5		93	47.8							3806	50.7		69	57.8
				6735	43.5		99	47.8							4586	50.7		70	57.8
				8226	43.5		117	47.8							4638	50.7		75	57.8
				8591	43.5		121	47.8							4707	50.7		76	57.8
				8995	43.5		139	47.8							5410	50.7		80	57.8
				9170	43.5		151	47.8							6536	50.7		85	57.8
				9692	43.5		153	47.8							6842	50.7		92	57.8
				10308	43.5		155	47.8							8031	50.7		95	57.8
				10314	43.5		159	47.8							8183	50.7		102	57.8
				11940	43.5		169	47.8							8196	50.7		118	57.8
				481	43.6		183	47.8							9275	50.7		121	57.8
				3152	43.6		188	47.8							9648	50.7		139	57.8
				3341	43.6		14	47.9							10451	50.7		146	57.8
				3366	43.6		18	47.9							11000	50.7		154	57.8
				4605	43.6		20	47.9							11358	50.7		163	57.8
				6585	43.6		27	47.9							481	50.8		169	57.8
				7446	43.6		29	47.9							1212	50.8		174	57.8
				7754	43.6		35	47.9							1447	50.8		180	57.8
				8325	43.6		46	47.9							1731	50.8		16	57.9
				8465	43.6		105	47.9							2541	50.8		19	57.9
				8732	43.6		120	47.9							3600	50.8		24	57.9
				8784	43.6		167	47.9							4277	50.8		27	57.9
				9316	43.6		172	47.9							4704	50.8		33	57.9
				9632	43.6		176	47.9							5060	50.8		35	57.9
				10393	43.6		180	47.9							5109	50.8		54	57.9
				11819	43.6		6	48							5453	50.8		55	57.9
				208	43.7		7	48							5575	50.8		84	57.9
				1242	43.7		8	48							6148	50.8		98	57.9
				1526	43.7		12	48							6373	50.8		115	57.9
				2566	43.7		37	48							7323	50.8		141	57.9
				3114	43.7		55	48							7797	50.8		152	57.9
				3156	43.7		56	48							8401	50.8		162	57.9
				5013	43.7		64	48							8781	50.8		176	57.9
				5212	43.7		66	48							9320	50.8		177	57.9
				5394	43.7		67	48							9366	50.8		186	57.9
				6044	43.7		78	48							10110	50.8		1	58
				6088	43.7		114	48							10617	50.8		14	58
				10323	43.7		129	48							36	50.9		20	58
				10941	43.7		134	48							139	50.9		114	58
				11341	43.7		135	48							208	50.9		122	58
				753	43.8		147	48							331	50.9		148	58
				1210	43.8		148	48							539	50.9		175	58
				2915	43.8		173	48							615	50.9		179	58
				2955	43.8		177	48							1976	50.9		181	58
				4942	43.8		179	48							3449	50.9		182	58
				6316	43.8		190	48							3481	50.9		183	58
				6467	43.8		194	48							4466	50.9		191	58
				7931	43.8		3	48.1							4511	50.9		198	58
				8219	43.8		13	48.1							4873	50.9		38	58.1
				8671	43.8		47	48.1							5642	50.9		96	58.1
				8940	43.8		51	48.1							8042	50.9		125	58.1
				10463	43.8		61	48.1							8908	50.9		136	58.1
				10887	43.8		100	48.1							8923	50.9		142	58.1
				11813	43.8		102	48.1							9952	50.9		149	58.1
				1665	43.9		128	48.1							10858	50.9		151	58.1
				2197	43.9		131	48.1							11383	50.9		187	58.1
				4525	43.9		185	48.1							11532	50.9		189	58.1
				4543	43.9		10	48.2							11812	50.9		193	58.1
				4609	43.9		15	48.2							715	51		9	58.2
				5486	43.9		28	48.2							1173	51		41	58.2
				6109	43.9		38	48.2							1429	51		43	58.2
				6118	43.9		43	48.2							1705	51		107	58.2
				6510	43.9		44	48.2							2289	51		159	58.2
				6611	43.9		54	48.2							4120	51		166	58.2
				8887	43.9		83	48.2							4499	51		188	58.2
				8913	43.9		86	48.2							4648	51		91	58.3
				9185	43.9		87	48.2							4805	51		112	58.3
				9412	43.9		106	48.2							5178	51		131	58.3
				9878	43.9		136	48.2							5359	51		173	58.3
				9982	43.9		144	48.2							5637	51		194	58.3
				306	44		156	48.2							5802	51		3	58.4
				944	44		16	48.3							6118	51		31	58.4
				1102	44		26	48.3							7013	51		59	58.4
				1211	44		33	48.3							7021	51		97	58.4
				1654	44		53	48.3							8265	51		108	58.4
				4289	44		58	48.3							8866	51		120	58.4
				5935	44		62	48.3							9150	51		129	58.4
				6602	44		82	48.3							10305	51		167	58.4
				6649	44		113	48.3							10658	51		171	58.4
				6705	44		118	48.3							11494	51		30	58.5
				8130	44		124	48.3							229	51.1		40	58.5
				8937	44		132	48.3							651	51.1		44	58.5
				9928	44		141	48.3							1403	51.1		45	58.5
				10657	44		170	48.3							1604	51.1		49	58.5
				10755	44		31	48.4							1637	51.1		50	58.5
				11030	44		39	48.4							2581	51.1		53	58.5
				11520	44		52	48.4							2659	51.1		63	58.5
				11924	44		65	48.4							5621	51.1		77	58.5
				1134	44.1		74	48.4							5750	51.1		82	58.5
				1249	44.1		109	48.4							5916	51.1		101	58.5
				1447	44.1		138	48.4							6171	51.1		103	58.5
				2213	44.1		140	48.4							7198	51.1		105	58.5
				4608	44.1		162	48.4							8242	51.1		134	58.5
				5509	44.1		165	48.4							9193	51.1		143	58.5
				5609	44.1		191	48.4							9494	51.1		145	58.5
				6353	44.1		192	48.4							9878	51.1		158	58.5
				6354	44.1		197	48.4							11132	51.1		196	58.5
				6427	44.1		0	48.5							653	51.2		6	58.6
				7098	44.1		9	48.5							1773	51.2		7	58.6
				9486	44.1		23	48.5							2259	51.2		10	58.6
				9884	44.1		41	48.5							2989	51.2		13	58.6
				10505	44.1		45	48.5							3932	51.2		18	58.6
				10974	44.1		49	48.5							4596	51.2		58	58.6
				11282	44.1		70	48.5							5912	51.2		81	58.6
				476	44.2		71	48.5							6672	51.2		100	58.6
				1794	44.2		85	48.5							8130	51.2		126	58.6
				3355	44.2		88	48.5							9972	51.2		128	58.6
				6204	44.2		89	48.5							2698	51.3		130	58.6
				6937	44.2		92	48.5							2816	51.3		157	58.6
				7175	44.2		96	48.5							3182	51.3		185	58.6
				7970	44.2		108	48.5							4030	51.3		197	58.6
				8016	44.2		116	48.5							4896	51.3		0	58.7
				11012	44.2		122	48.5							5097	51.3		23	58.7
				11457	44.2		154	48.5							5153	51.3		34	58.7
				452	44.3		158	48.5							5816	51.3		48	58.7
				1544	44.3		164	48.5							9745	51.3		66	58.7
				1618	44.3		168	48.5							10724	51.3		68	58.7
				1773	44.3		171	48.5							11966	51.3		71	58.7
				2177	44.3		178	48.5							1392	51.4		89	58.7
				3223	44.3		181	48.5							2154	51.4		93	58.7
				4284	44.3		5	48.6							2606	51.4		99	58.7
				5137	44.3		22	48.6							3114	51.4		109	58.7
				5489	44.3		36	48.6							3166	51.4		111	58.7
				5714	44.3		63	48.6							3715	51.4		123	58.7
				6817	44.3		73	48.6							4605	51.4		137	58.7
				7381	44.3		80	48.6							7423	51.4		140	58.7
				7750	44.3		90	48.6							7584	51.4		144	58.7
				7863	44.3		98	48.6							7800	51.4		150	58.7
				10481	44.3		101	48.6							8359	51.4		161	58.7
				11053	44.3		103	48.6							11526	51.4		168	58.7
				11427	44.3		142	48.6							708	51.5		5	58.8
				11675	44.3		149	48.6							2079	51.5		21	58.8
				11777	44.3		150	48.6							2303	51.5		25	58.8
				1034	44.4		161	48.6							2472	51.5		28	58.8
				1176	44.4		182	48.6							3302	51.5		39	58.8
				3053	44.4		184	48.6							5284	51.5		62	58.8
				4224	44.4		187	48.6							5617	51.5		74	58.8
				4969	44.4		25	48.7							5714	51.5		87	58.8
				5339	44.4		32	48.7							6651	51.5		124	58.8
				5635	44.4		40	48.7							6832	51.5		132	58.8
				7434	44.4		50	48.7							7151	51.5		184	58.8
				7929	44.4		59	48.7							7175	51.5		4	58.9
				9276	44.4		91	48.7							7928	51.5		52	58.9
				9743	44.4		107	48.7							7999	51.5		57	58.9
				10260	44.4		110	48.7							8880	51.5		67	58.9
				10680	44.4		130	48.7							8888	51.5		73	58.9
				10950	44.4		189	48.7							8968	51.5		78	58.9
				11249	44.4		195	48.7							9777	51.5		86	58.9
				904	44.5		198	48.7							10682	51.5		106	58.9
				1072	44.5		4	48.8							10781	51.5		113	58.9
				1254	44.5		21	48.8							11322	51.5		135	58.9
				1948	44.5		95	48.8							230	51.6		172	58.9
				3076	44.5		104	48.8							364	51.6		190	58.9
				3547	44.5		127	48.8							928	51.6		2	59
				3683	44.5		133	48.8							2019	51.6		26	59
				3794	44.5		145	48.8							4821	51.6		36	59
				4120	44.5		163	48.8							5830	51.6		79	59
				4892	44.5		175	48.8							6040	51.6		94	59
				5433	44.5		196	48.8							7841	51.6		138	59
				5668	44.5		68	48.9							10448	51.6		178	59
				7268	44.5		84	48.9							10449	51.6		88	59.1
				7734	44.5		93	48.9							10890	51.6		90	59.1
				8196	44.5		115	48.9							10918	51.6		46	59.2
				10456	44.5		119	48.9							11181	51.6		110	59.2
				10494	44.5		126	48.9							966	51.7		118	59.2
				11758	44.5		137	48.9							1691	51.7		199	59.2
				291	44.6		152	48.9							2197	51.7		119	59.3
				2214	44.6		159	48.9							2891	51.7		60	59.4
				2455	44.6		160	48.9							3042	51.7		154	59.4
				4340	44.6		166	48.9							3479	51.7		191	59.4
				5731	44.6		174	48.9							7026	51.7		20	59.5
				5895	44.6		186	48.9							8671	51.7		54	59.5
				6730	44.6		193	48.9							8924	51.7		153	59.5
				6902	44.6		1	49							11471	51.7		141	59.7
				7923	44.6		30	49							210	51.8		44	61.5
				8323	44.6		42	49							1749	51.8		186	62.3
				8454	44.6		60	49							3975	51.8		20	62.4
				8478	44.6		76	49							4102	51.8		154	62.5
				8865	44.6		79	49							6084	51.8		23	62.6
				9317	44.6		81	49							6184	51.8		49	62.6
				9750	44.6		151	49							7027	51.8		68	62.7
				10009	44.6		153	49							7901	51.8		196	62.7
				10045	44.6		155	49							7986	51.8		145	62.8
				10610	44.6		157	49							8315	51.8		128	62.9
				11644	44.6		169	49							9781	51.8		140	62.9
				11701	44.6		183	49							10321	51.8		199	62.9
				139	44.7		2	49.1							10594	51.8		28	63
				252	44.7		11	49.1							11257	51.8		84	63
				2330	44.7		18	49.1							11795	51.8		6	63.1
				2916	44.7		19	49.1							2479	51.9		37	63.1
				3685	44.7		24	49.1							2568	51.9		50	63.1
				4131	44.7		35	49.1							3622	51.9		21	63.2
				4577	44.7		46	49.1							6894	51.9		75	63.2
				4807	44.7		72	49.1							7185	51.9		76	63.2
				5017	44.7		99	49.1							8797	51.9		90	63.2
				5055	44.7		117	49.1							10201	51.9		109	63.2
				5944	44.7		120	49.1							10738	51.9		129	63.2
				7113	44.7		135	49.1							241	52		172	63.2
				7158	44.7		172	49.1							1459	52		178	63.2
				8915	44.7		177	49.1							2425	52		191	63.2
				8928	44.7		180	49.1							3552	52		40	63.3
				9877	44.7		188	49.1							3791	52		112	63.3
				11403	44.7		6	49.2							4489	52		127	63.3
				11506	44.7		7	49.2							5699	52		153	63.3
				924	44.8		13	49.2							7352	52		170	63.3
				1408	44.8		29	49.2							8007	52		190	63.3
				1769	44.8		34	49.2							8309	52		78	63.4
				1994	44.8		55	49.2							9354	52		89	63.4
				2783	44.8		66	49.2							2758	52.1		194	63.4
				3538	44.8		77	49.2							6338	52.1		0	63.5
				3992	44.8		134	49.2							7248	52.1		13	63.5
				4385	44.8		147	49.2							8349	52.1		15	63.5
				4504	44.8		167	49.2							8827	52.1		31	63.5
				4511	44.8		173	49.2							10131	52.1		47	63.5
				6074	44.8		176	49.2							10910	52.1		52	63.5
				6093	44.8		179	49.2							11629	52.1		56	63.5
				6581	44.8		8	49.3							11919	52.1		94	63.5
				6639	44.8		27	49.3							271	52.2		103	63.5
				6780	44.8		47	49.3							4577	52.2		131	63.5
				7225	44.8		57	49.3							9671	52.2		156	63.5
				7282	44.8		61	49.3							9899	52.2		163	63.5
				7411	44.8		102	49.3							10630	52.2		185	63.5
				7432	44.8		139	49.3							4254	52.3		33	63.6
				7546	44.8		144	49.3							5015	52.3		39	63.6
				7857	44.8		148	49.3							5820	52.3		41	63.6
				8849	44.8		190	49.3							6101	52.3		46	63.6
				9616	44.8		28	49.4							6153	52.3		54	63.6
				9703	44.8		37	49.4							6306	52.3		62	63.6
				11217	44.8		43	49.4							6747	52.3		66	63.6
				11494	44.8		56	49.4							1710	52.4		80	63.6
				244	44.9		82	49.4							5299	52.4		93	63.6
				3284	44.9		83	49.4							5549	52.4		99	63.6
				3549	44.9		87	49.4							7976	52.4		101	63.6
				4428	44.9		128	49.4							8803	52.4		105	63.6
				5003	44.9		136	49.4							9419	52.4		107	63.6
				5082	44.9		156	49.4							10744	52.4		113	63.6
				6338	44.9		194	49.4							2245	52.5		130	63.6
				6462	44.9		199	49.4							4850	52.5		143	63.6
				6565	44.9		3	49.5							5246	52.5		158	63.6
				6651	44.9		15	49.5							8935	52.5		167	63.6
				7557	44.9		20	49.5							9959	52.5		3	63.7
				8936	44.9		33	49.5							11569	52.5		4	63.7
				10110	44.9		51	49.5							618	52.6		12	63.7
				10747	44.9		53	49.5							4360	52.6		16	63.7
				10890	44.9		58	49.5							5141	52.6		32	63.7
				11087	44.9		64	49.5							9704	52.6		36	63.7
				11278	44.9		86	49.5							10832	52.6		55	63.7
				11712	44.9		100	49.5							1957	52.7		59	63.7
				11820	44.9		106	49.5							3837	52.7		91	63.7
				87	45		121	49.5							5461	52.7		97	63.7
				305	45		123	49.5							6741	52.7		108	63.7
				1173	45		124	49.5							6873	52.7		111	63.7
				1209	45		131	49.5							10204	52.7		117	63.7
				1268	45		132	49.5							5037	52.8		123	63.7
				1708	45		165	49.5							6222	52.8		150	63.7
				1746	45		26	49.6							10086	52.8		188	63.7
				1757	45		38	49.6							1256	52.9		197	63.7
				2937	45		39	49.6							1476	53		18	63.8
				3426	45		45	49.6							3183	53		27	63.8
				3607	45		52	49.6							8230	53.1		29	63.8
				3863	45		54	49.6							8758	53.1		38	63.8
				4414	45		62	49.6							9530	53.1		44	63.8
				4940	45		74	49.6							8755	53.2		53	63.8
				5822	45		96	49.6							10875	53.3		57	63.8
				6984	45		113	49.6							6994	53.5		60	63.8
				7461	45		138	49.6							11056	53.6		67	63.8
				8413	45		143	49.6							9895	53.7		82	63.8
				10041	45		170	49.6							2235	53.9		92	63.8
				10174	45		191	49.6							6465	53.9		98	63.8
				11532	45		0	49.7							10690	54		120	63.8
				73	45.1		10	49.7							3088	54.1		135	63.8
				715	45.1		16	49.7							6995	54.5		148	63.8
				1044	45.1		17	49.7							2699	54.6		157	63.8
				1378	45.1		22	49.7							2544	54.7		165	63.8
				1576	45.1		23	49.7							3067	54.7		169	63.8
				1937	45.1		48	49.7							7928	54.7		7	63.9
				2357	45.1		49	49.7							9764	54.7		20	63.9
				2671	45.1		71	49.7							6084	54.8		30	63.9
				3157	45.1		85	49.7							10991	54.8		35	63.9
				4210	45.1		88	49.7							3470	54.9		58	63.9
				5271	45.1		140	49.7							3932	54.9		70	63.9
				6092	45.1		158	49.7							8359	54.9		74	63.9
				6154	45.1		164	49.7							2303	55		86	63.9
				6308	45.1		168	49.7							4432	55		106	63.9
				8559	45.1		171	49.7							6403	55		116	63.9
				8924	45.1		181	49.7							8888	55		125	63.9
				9542	45.1		5	49.8							2891	55.1		136	63.9
				10357	45.1		14	49.8							6236	55.1		138	63.9
				10390	45.1		59	49.8							10388	55.1		139	63.9
				10794	45.1		73	49.8							2472	55.2		146	63.9
				558	45.2		89	49.8							3855	55.2		166	63.9
				2653	45.2		90	49.8							8464	55.2		174	63.9
				3463	45.2		98	49.8							1664	55.4		183	63.9
				3845	45.2		109	49.8							5617	55.4		186	63.9
				4890	45.2		110	49.8							7352	55.4		9	64
				4904	45.2		116	49.8							9906	55.4		11	64
				5109	45.2		130	49.8							10449	55.4		17	64
				5645	45.2		142	49.8							315	55.5		19	64
				6083	45.2		150	49.8							784	55.5		26	64
				6293	45.2		161	49.8							3707	55.5		51	64
				6428	45.2		185	49.8							6802	55.5		61	64
				6837	45.2		187	49.8							9137	55.5		85	64
				6854	45.2		25	49.9							10078	55.5		104	64
				6978	45.2		32	49.9							10912	55.5		115	64
				7701	45.2		36	49.9							11287	55.5		119	64
				8484	45.2		50	49.9							54	55.6		132	64
				8508	45.2		78	49.9							1384	55.6		133	64
				8691	45.2		91	49.9							7287	55.6		137	64
				9207	45.2		107	49.9							9959	55.6		151	64
				10630	45.2		127	49.9							11242	55.6		171	64
				10715	45.2		133	49.9							7986	55.7		181	64
				11579	45.2		182	49.9							8846	55.7		195	64
				11582	45.2		196	49.9							9223	55.7		198	64
				11985	45.2		4	50							10971	55.7		23	64.1
				165	45.3		105	50							1459	55.8		24	64.1
				1735	45.3		108	50							3052	55.8		48	64.1
				1749	45.3		115	50							3552	55.8		49	64.1
				2144	45.3		145	50							7396	55.8		77	64.1
				2795	45.3		159	50							8670	55.8		81	64.1
				3084	45.3		174	50							8803	55.8		88	64.1
				3304	45.3		175	50							10024	55.8		114	64.1
				3688	45.3		189	50							10594	55.8		118	64.1
				4050	45.3		21	50.1							11434	55.8		122	64.1
				5637	45.3		30	50.1							2289	55.9		142	64.1
				5816	45.3		67	50.1							3524	55.9		173	64.1
				5957	45.3		70	50.1							5515	55.9		182	64.1
				6380	45.3		76	50.1							6141	55.9		184	64.1
				6821	45.3		80	50.1							7027	55.9		5	64.2
				6930	45.3		93	50.1							7479	55.9		22	64.2
				7789	45.3		95	50.1							10832	55.9		63	64.2
				8129	45.3		101	50.1							11257	55.9		65	64.2
				8146	45.3		119	50.1							11569	55.9		68	64.2
				8903	45.3		151	50.1							69	56		71	64.2
				8943	45.3		152	50.1							499	56		83	64.2
				9474	45.3		153	50.1							633	56		110	64.2
				10427	45.3		157	50.1							1258	56		121	64.2
				10860	45.3		193	50.1							1860	56		124	64.2
				164	45.4		1	50.2							2425	56		126	64.2
				1429	45.4		11	50.2							6078	56		154	64.2
				2752	45.4		18	50.2							6410	56		160	64.2
				2840	45.4		40	50.2							7916	56		175	64.2
				4842	45.4		41	50.2							8741	56		192	64.2
				5807	45.4		60	50.2							9455	56		1	64.3
				6842	45.4		84	50.2							10448	56		2	64.3
				7530	45.4		112	50.2							969	56.1		34	64.3
				7613	45.4		137	50.2							1193	56.1		69	64.3
				8094	45.4		155	50.2							2618	56.1		73	64.3
				8717	45.4		160	50.2							3690	56.1		95	64.3
				8868	45.4		177	50.2							4145	56.1		102	64.3
				11309	45.4		13	50.3							4254	56.1		128	64.3
				527	45.5		24	50.3							4909	56.1		134	64.3
				1511	45.5		42	50.3							5426	56.1		140	64.3
				2260	45.5		44	50.3							5820	56.1		145	64.3
				2284	45.5		81	50.3							6130	56.1		147	64.3
				3331	45.5		99	50.3							6741	56.1		149	64.3
				3840	45.5		120	50.3							7626	56.1		155	64.3
				4355	45.5		135	50.3							9751	56.1		164	64.3
				4907	45.5		172	50.3							11329	56.1		187	64.3
				6618	45.5		180	50.3							11471	56.1		196	64.3
				7148	45.5		183	50.3							11996	56.1		10	64.4
				8103	45.5		188	50.3							296	56.2		37	64.4
				8697	45.5		2	50.4							471	56.2		87	64.4
				8758	45.5		6	50.4							845	56.2		100	64.4
				8893	45.5		7	50.4							3126	56.2		177	64.4
				9651	45.5		31	50.4							6029	56.2		43	64.5
				10905	45.5		34	50.4							6101	56.2		72	64.5
				11380	45.5		35	50.4							6873	56.2		141	64.5
				911	45.6		46	50.4							6998	56.2		152	64.5
				1450	45.6		47	50.4							7151	56.2		159	64.5
				2450	45.6		55	50.4							8211	56.2		178	64.5
				2960	45.6		66	50.4							8973	56.2		180	64.5
				4337	45.6		72	50.4							441	56.3		191	64.5
				5823	45.6		102	50.4							650	56.3		28	64.6
				6901	45.6		114	50.4							1897	56.3		76	64.6
				10180	45.6		134	50.4							1921	56.3		79	64.6
				10305	45.6		144	50.4							2432	56.3		112	64.6
				10767	45.6		148	50.4							3158	56.3		161	64.6
				10798	45.6		169	50.4							3182	56.3		168	64.6
				11000	45.6		173	50.4							3508	56.3		172	64.6
				348	45.7		186	50.4							5286	56.3		179	64.6
				1669	45.7		82	50.5							6222	56.3		189	64.6
				2890	45.7		122	50.5							7430	56.3		193	64.6
				3958	45.7		147	50.5							8517	56.3		6	64.7
				4488	45.7		156	50.5							8641	56.3		42	64.7
				5040	45.7		28	50.6							8827	56.3		75	64.7
				5112	45.7		33	50.6							8880	56.3		84	64.7
				5352	45.7		37	50.6							11073	56.3		96	64.7
				5520	45.7		43	50.6							53	56.4		127	64.7
				6207	45.7		56	50.6							2629	56.4		170	64.7
				6404	45.7		61	50.6							2844	56.4		21	64.8
				6499	45.7		79	50.6							3175	56.4		31	64.8
				6909	45.7		83	50.6							4047	56.4		78	64.8
				8223	45.7		100	50.6							6040	56.4		90	64.8
				8321	45.7		117	50.6							6700	56.4		89	64.9
				8496	45.7		128	50.6							8490	56.4		113	64.9
				9275	45.7		136	50.6							8757	56.4		199	64.9
				11611	45.7		149	50.6							9993	56.4		46	65
				832	45.8		163	50.6							708	56.5		109	65
				839	45.8		167	50.6							2479	56.5		153	65
				885	45.8		176	50.6							2758	56.5		33	65.1
				1635	45.8		179	50.6							5128	56.5		47	65.1
				1702	45.8		190	50.6							5618	56.5		50	65.1
				3363	45.8		15	50.7							6813	56.5		197	65.1
				3708	45.8		20	50.7							6877	56.5		60	65.2
				3835	45.8		39	50.7							8472	56.5		20	65.3
				4703	45.8		53	50.7							8755	56.5		20	67.7
				5178	45.8		58	50.7							8935	56.5		128	67.8
				5499	45.8		65	50.7							10086	56.5		139	68.1
				5683	45.8		86	50.7							10226	56.5		194	68.9
				6550	45.8		87	50.7							10338	56.5		60	69
				8042	45.8		106	50.7							10583	56.5		175	69
				9201	45.8		124	50.7							10796	56.5		183	69
				9516	45.8		141	50.7							11892	56.5		195	69
				11495	45.8		165	50.7							1098	56.6		131	69.3
				11524	45.8		166	50.7							1392	56.6		163	69.3
				11642	45.8		191	50.7							2018	56.6		18	69.4
				11645	45.8		195	50.7							2070	56.6		37	69.4
				112	45.9		0	50.8							2394	56.6		113	69.4
				3837	45.9		3	50.8							2674	56.6		158	69.4
				4424	45.9		8	50.8							3166	56.6		15	69.5
				4429	45.9		22	50.8							3909	56.6		28	69.5
				5653	45.9		23	50.8							4158	56.6		47	69.5
				5912	45.9		29	50.8							4360	56.6		50	69.5
				5942	45.9		45	50.8							4673	56.6		66	69.5
				6389	45.9		49	50.8							4821	56.6		104	69.5
				7122	45.9		54	50.8							5739	56.6		154	69.5
				7270	45.9		57	50.8							7185	56.6		29	69.6
				7333	45.9		62	50.8							8707	56.6		31	69.6
				8034	45.9		64	50.8							10017	56.6		36	69.6
				8467	45.9		68	50.8							10507	56.6		86	69.6
				8832	45.9		71	50.8							10918	56.6		111	69.6
				10706	45.9		74	50.8							10987	56.6		133	69.6
				10756	45.9		96	50.8							11322	56.6		179	69.6
				372	46		113	50.8							618	56.7		21	69.7
				1199	46		123	50.8							761	56.7		84	69.7
				1707	46		138	50.8							1666	56.7		98	69.7
				2172	46		139	50.8							1964	56.7		128	69.7
				2195	46		154	50.8							2178	56.7		143	69.7
				2762	46		168	50.8							2360	56.7		190	69.7
				3064	46		5	50.9							2698	56.7		33	69.8
				3218	46		38	50.9							3836	56.7		68	69.8
				3924	46		63	50.9							5125	56.7		72	69.8
				4480	46		73	50.9							6340	56.7		97	69.8
				4638	46		88	50.9							6836	56.7		99	69.8
				5646	46		110	50.9							7248	56.7		105	69.8
				5951	46		116	50.9							7275	56.7		124	69.8
				6647	46		121	50.9							7684	56.7		176	69.8
				6994	46		129	50.9							8584	56.7		180	69.8
				7339	46		143	50.9							8616	56.7		0	69.9
				7553	46		150	50.9							8768	56.7		34	69.9
				7646	46		158	50.9							9585	56.7		121	69.9
				9289	46		161	50.9							10369	56.7		166	69.9
				9485	46		170	50.9							101	56.8		174	69.9
				10154	46		171	50.9							651	56.8		188	69.9
				10165	46		10	51							1752	56.8		26	70
				10899	46		25	51							2635	56.8		42	70
				10931	46		50	51							3183	56.8		71	70
				10943	46		52	51							4897	56.8		74	70
				11095	46		59	51							5048	56.8		103	70
				11431	46		85	51							6080	56.8		119	70
				247	46.1		89	51							6609	56.8		127	70
				933	46.1		91	51							7012	56.8		130	70
				1394	46.1		107	51							7060	56.8		138	70
				1716	46.1		111	51							7423	56.8		165	70
				2552	46.1		142	51							9351	56.8		170	70
				3699	46.1		164	51							10031	56.8		184	70
				3907	46.1		181	51							10291	56.8		192	70
				4499	46.1		185	51							11056	56.8		9	70.1
				4805	46.1		187	51							11074	56.8		10	70.1
				5403	46.1		14	51.1							11882	56.8		19	70.1
				6005	46.1		16	51.1							559	56.9		23	70.1
				6300	46.1		32	51.1							836	56.9		27	70.1
				7472	46.1		98	51.1							1027	56.9		53	70.1
				8031	46.1		109	51.1							2259	56.9		58	70.1
				8380	46.1		115	51.1							2492	56.9		78	70.1
				9150	46.1		127	51.1							2523	56.9		125	70.1
				9200	46.1		130	51.1							3667	56.9		139	70.1
				10745	46.1		131	51.1							4026	56.9		149	70.1
				11919	46.1		133	51.1							4748	56.9		162	70.1
				340	46.2		159	51.1							6788	56.9		168	70.1
				934	46.2		174	51.1							6860	56.9		193	70.1
				1143	46.2		182	51.1							8820	56.9		40	70.2
				1395	46.2		196	51.1							9354	56.9		41	70.2
				2019	46.2		4	51.2							9467	56.9		79	70.2
				2335	46.2		19	51.2							10954	56.9		80	70.2
				2393	46.2		30	51.2							11399	56.9		83	70.2
				2456	46.2		78	51.2							11601	56.9		117	70.2
				2895	46.2		92	51.2							3571	57		132	70.2
				3166	46.2		119	51.2							3715	57		173	70.2
				3562	46.2		132	51.2							3778	57		6	70.3
				3600	46.2		145	51.2							4038	57		13	70.3
				3747	46.2		157	51.2							6465	57		30	70.3
				4251	46.2		18	51.3							6856	57		39	70.3
				5503	46.2		36	51.3							6858	57		91	70.3
				7507	46.2		67	51.3							9835	57		100	70.3
				8870	46.2		76	51.3							11096	57		129	70.3
				9311	46.2		80	51.3							11616	57		153	70.3
				9816	46.2		90	51.3							11709	57		12	70.4
				9979	46.2		93	51.3							1403	57.1		55	70.4
				11222	46.2		101	51.3							2329	57.1		63	70.4
				11383	46.2		105	51.3							2605	57.1		67	70.4
				33	46.3		152	51.3							2716	57.1		137	70.4
				612	46.3		153	51.3							2843	57.1		146	70.4
				1449	46.3		160	51.3							3042	57.1		171	70.4
				1960	46.3		175	51.3							4102	57.1		189	70.4
				2045	46.3		177	51.3							6153	57.1		35	70.5
				2582	46.3		189	51.3							6184	57.1		46	70.5
				2945	46.3		193	51.3							8306	57.1		64	70.5
				4029	46.3		199	51.3							9812	57.1		75	70.5
				4626	46.3		11	51.4							10764	57.1		77	70.5
				4751	46.3		21	51.4							2218	57.2		93	70.5
				5141	46.3		27	51.4							4496	57.2		108	70.5
				5410	46.3		40	51.4							4526	57.2		123	70.5
				6042	46.3		69	51.4							5001	57.2		145	70.5
				6576	46.3		84	51.4							5198	57.2		2	70.6
				6585	46.3		95	51.4							6306	57.2		5	70.6
[truncated: 7,275 more rows]

[truncated: 64 more sheets: Figure 2d, Figure 2e, Figure 2f, Figure 2g, Figure 2h, Figure 3a, Figure 3b, Figure 3c, Figure 3d, Figure 3e, Figure 3f, Figure 3g, Figure 4a, Figure 4b, Figure 4c, Figure 4d, Figure 4e, Figure 4f, Figure 4g, Figure 4h …]
